# Supplementary material for: NuMY—A qPCR Assay Simultaneously Targeting Human Autosomal, Y-Chromosomal, and Mitochondrial DNA
Source: Genes (Basel). 2023 Aug 18;14(8):1645. doi: 10.3390/genes14081645 (PMC10454206; doi:10.3390/genes14081645)
Supplement: Supplementary file 1 [file genes-14-01645-s001.zip]

Archive with 4 entries (4 files):
- SupplementaryFigS1.pdf
- __MACOSX/._SupplementaryFigS1.pdf
- SupplementaryTables.xlsx
- __MACOSX/._SupplementaryTables.xlsx
