# Supplementary material for: NuMY—A qPCR Assay Simultaneously Targeting Human Autosomal, Y-Chromosomal, and Mitochondrial DNA
Source: Genes (Basel). 2023 Aug 18;14(8):1645. doi: 10.3390/genes14081645 (PMC10454206; doi:10.3390/genes14081645)
Supplement: Supplementary file 1 [file genes-14-01645-s001.zip › SupplementaryTables.xlsx]

## Sheet: Table S1
Supplementary Table S1. Details on the inhibitor concentrations per sample of 2800M tested for inhibition tolerance. 2800M was kept at 1 ng for all samples.
Inhibitor	Sample name	Concentration in assay	Unit
Hematin series	Hem100	100	µM
	Hem50	50	µM
	Hem25	25	µM
	Hem12.5	12.5	µM
	Hem6.25	6.25	µM
	Hem3.125	3.125	µM
Humic acid series	HuAc100	100	ng/µl
	HuAc50	50	ng/µl
	HuAc25	25	ng/µl
	HuAc12.5	12.5	ng/µl
	HuAc6.25	6.25	ng/µl
	HuAc3.125	3.125	ng/µl
Indigo series	Ind3	3	mM
	Ind1.5	1.5	mM
	Ind0.75	0.75	mM
	Ind0.375	0.375	mM
	Ind0.1875	0.1875	mM
	Ind0.09375	0.09375	mM

## Sheet: Table S2
Supplementary Table S2. List of GEDNAP samples used as mock casework samples and challenging samples.
Sample ID	Sex	Sample Source	Extraction
GEDNAP_49-S2	female	blood	EZ1
GEDNAP_49-S4	male	semen	EZ1
GEDNAP_48-S4	female	RSID saliva	EZ1
GEDNAP_45-S2	male	semen	EZ1
GEDNAP_44-S3	female	RSID saliva	EZ1
GEDNAP_53-S1	male	blood	EZ1
GEDNAP_42-S3	female	blood	EZ1
Bone_30Y-O	unknown	bone	Loreille et al. [28]
Bone_30Y-N	unknown	bone	Dabney et al. [30]
Bone_2000Y-O	unknown	bone	Loreille et al. [28]
Bone_2000Y-N	unknown	bone	Dabney et al. [30]
Bone_800Y-O	unknown	bone	Loreille et al. [28]
Bone_800Y-N	unknown	bone	Dabney et al. [30]
Hair_root_male1	male	hair root	EZ1 + DTT treatment
Hair_root_male2	male	hair root	EZ1 + DTT treatment
Hair_root_male3	male	hair root	EZ1 + DTT treatment
Hair_root_female1	female	hair root	EZ1 + DTT treatment
Hair_root_female2	female	hair root	EZ1 + DTT treatment
Hair_shaft_male3	male	hair shaft	EZ1 + DTT treatment
Hair_shaft_female2	female	hair shaft	EZ1 + DTT treatment

## Sheet: Table S3
Supplementary Table S3. Mixture ratios and preparation details. Both female and male sample stocks used were at 1 ng/µl.
Mixture*	Amount of female DNA used [µl]	Amount of male DNA used [µl]	Ratio male/total	Used for qPCR
1:1	5	5	0.5	1 µl
1:4	8	2	0.2	1 µl
1:9	9	1	0.1	1 µl
1:19	19	1	0.05	1 µl
*Mixture ratios are defined as minor: major components

## Sheet: Table S4
Supplementary Table S4. Potential GRCh38 target sequences for the NuMY primers and TaqMan probes.
productSize (bp)	chrom	strand	amp_start	amp_end	primer1_ID	probe_ID	primer2_ID	primer1_MM	probe_MM	primer2_MM	sum.primer_MM	total_MM	primer1 | GRCh38	probe | GRCh38	primer2 | GRCh38
70	chr17	-	43233812	43233881	RNU_R	RNU_P	RNU_F	0	0	0	0	0	.................... | ....................	.................... | ....................	.................... | ....................
70	chr17	-	43239946	43240015	RNU_R	RNU_P	RNU_F	0	0	0	0	0	.................... | ....................	.................... | ....................	.................... | ....................
70	chr17	-	43241205	43241274	RNU_R	RNU_P	RNU_F	0	0	0	0	0	.................... | ....................	.................... | ....................	.................... | ....................
70	chr17	-	43245699	43245768	RNU_R	RNU_P	RNU_F	0	0	0	0	0	.................... | ....................	.................... | ....................	.................... | ....................
70	chr17	-	43251854	43251923	RNU_R	RNU_P	RNU_F	0	0	0	0	0	.................... | ....................	.................... | ....................	.................... | ....................
70	chr17	-	43266658	43266727	RNU_R	RNU_P	RNU_F	0	0	0	0	0	.................... | ....................	.................... | ....................	.................... | ....................
70	chr17	-	43271394	43271463	RNU_R	RNU_P	RNU_F	0	0	0	0	0	.................... | ....................	.................... | ....................	.................... | ....................
70	chr17	-	43273126	43273195	RNU_R	RNU_P	RNU_F	0	0	0	0	0	.................... | ....................	.................... | ....................	.................... | ....................
70	chr17	-	43278003	43278072	RNU_R	RNU_P	RNU_F	0	0	0	0	0	.................... | ....................	.................... | ....................	.................... | ....................
70	chr17	-	43284164	43284233	RNU_R	RNU_P	RNU_F	0	0	0	0	0	.................... | ....................	.................... | ....................	.................... | ....................
70	chr17	-	43290316	43290385	RNU_R	RNU_P	RNU_F	0	0	0	0	0	.................... | ....................	.................... | ....................	.................... | ....................
70	chr17	-	43296450	43296519	RNU_R	RNU_P	RNU_F	0	0	0	0	0	.................... | ....................	.................... | ....................	.................... | ....................
70	chr17	-	43300066	43300135	RNU_R	RNU_P	RNU_F	0	0	0	0	0	.................... | ....................	.................... | ....................	.................... | ....................
70	chr10	-	101364870	101364939	RNU_R	RNU_P	RNU_F	0	0	1	1	1	.................... | ....................	.................... | ....................	G................... | A...................
70	chr1	+	236267865	236267934	RNU_F	RNU_P	RNU_R	1	1	0	1	2	............C....... | ............T.......	...........G........ | ...........A........	.................... | ....................
70	chr15	+	95745900	95745969	RNU_F	RNU_P	RNU_R	1	2	0	1	3	...............G.... | ...............A....	G..........G........ | A..........A........	.................... | ....................
70	chr17	-	43387251	43387320	RNU_R	RNU_P	RNU_F	1	1	1	2	3	.................T.. | .................C..	..........C......... | ..........T.........	G................... | A...................
70	chr13	-	46374426	46374495	RNU_R	RNU_P	RNU_F	3	0	1	4	4	.T.........G..C..... | .A.........A..T.....	.................... | ....................	..................G. | ..................C.
70	chr3	+	73111088	73111157	RNU_F	RNU_P	RNU_R	1	2	1	2	4	..A................. | ..G.................	..........CG........ | ..........TC........	...................C | ...................T
70	chr3	-	128075098	128075167	RNU_R	RNU_P	RNU_F	1	3	0	1	4	..............C..... | ..............G.....	..G.......CG........ | ..C.......TT........	.................... | ....................
70	chr6	-	89063525	89063594	RNU_R	RNU_P	RNU_F	2	2	0	2	4	...............G...C | ...............T...T	....T......G........ | ....A......A........	.................... | ....................
70	chrX	+	91798189	91798258	RNU_F	RNU_P	RNU_R	0	2	2	2	4	.................... | ....................	....T.....C......... | ....A.....T.........	...............G...C | ...............A...T
70	chrY	+	5019172	5019241	RNU_F	RNU_P	RNU_R	0	2	2	2	4	.................... | ....................	....T.....C......... | ....A.....T.........	...............G...C | ...............A...T
71	chr10	+	101307623	101307693	RNU_F	RNU_P	RNU_R	3	2	1	4	6	..A.....G........A.. | ..G.....T........G..	.........C.G........ | .........T.A........	..............C..... | ..............T.....
70	chr3	+	168475294	168475363	RNU_F	RNU_P	RNU_R	2	3	1	3	6	...........G...G.... | ...........A...A....	.......CT.C......... | .......TC.T.........	...............G.... | ...............A....
70	chr9	-	2162788	2162857	RNU_R	RNU_P	RNU_F	2	2	3	5	7	.....A.............C | .....G.............T	.........C.G........ | .........T.A........	.......T.G.........A | .......G.A.........C
70	chr2	-	148825709	148825778	RNU_R	RNU_P	RNU_F	3	3	3	6	9	..............CGA... | ..............TAC...	.......C...G..C..... | .......T...A..T.....	GG..........C....... | AA..........A.......
117	chrY	+	20056853	20056969	YRS_F	YRS_P	YRS_R	0	0	0	0	0	....................... | .......................	............... | ...............	................... | ...................
117	chrY	+	20056978	20057094	YRS_F	YRS_P	YRS_R	0	0	0	0	0	....................... | .......................	............... | ...............	................... | ...................
117	chrY	+	20058103	20058219	YRS_F	YRS_P	YRS_R	0	0	0	0	0	....................... | .......................	............... | ...............	................... | ...................
117	chrY	+	20059103	20059219	YRS_F	YRS_P	YRS_R	0	0	0	0	0	....................... | .......................	............... | ...............	................... | ...................
117	chrY	-	20065191	20065307	YRS_R	YRS_P	YRS_F	0	0	0	0	0	................... | ...................	............... | ...............	....................... | .......................
117	chrY	-	20065820	20065936	YRS_R	YRS_P	YRS_F	0	0	0	0	0	................... | ...................	............... | ...............	....................... | .......................
117	chrY	-	20072329	20072445	YRS_R	YRS_P	YRS_F	0	0	0	0	0	................... | ...................	............... | ...............	....................... | .......................
117	chrY	-	20074710	20074826	YRS_R	YRS_P	YRS_F	0	0	0	0	0	................... | ...................	............... | ...............	....................... | .......................
121	chrY	-	20081081	20081201	YRS_R	YRS_P	YRS_F	0	0	0	0	0	................... | ...................	............... | ...............	....................... | .......................
117	chrY	-	20082716	20082832	YRS_R	YRS_P	YRS_F	0	0	0	0	0	................... | ...................	............... | ...............	....................... | .......................
121	chrY	+	20103533	20103653	YRS_F	YRS_P	YRS_R	0	0	0	0	0	....................... | .......................	............... | ...............	................... | ...................
117	chrY	+	20108538	20108654	YRS_F	YRS_P	YRS_R	0	0	0	0	0	....................... | .......................	............... | ...............	................... | ...................
121	chrY	+	20110675	20110795	YRS_F	YRS_P	YRS_R	0	0	0	0	0	....................... | .......................	............... | ...............	................... | ...................
117	chrY	+	20120084	20120200	YRS_F	YRS_P	YRS_R	0	0	0	0	0	....................... | .......................	............... | ...............	................... | ...................
117	chrY	+	20123571	20123687	YRS_F	YRS_P	YRS_R	0	0	0	0	0	....................... | .......................	............... | ...............	................... | ...................
117	chrY	+	20125190	20125306	YRS_F	YRS_P	YRS_R	0	0	0	0	0	....................... | .......................	............... | ...............	................... | ...................
117	chrY	+	20132064	20132180	YRS_F	YRS_P	YRS_R	0	0	0	0	0	....................... | .......................	............... | ...............	................... | ...................
117	chrY	+	20135069	20135185	YRS_F	YRS_P	YRS_R	0	0	0	0	0	....................... | .......................	............... | ...............	................... | ...................
121	chrY	+	20142077	20142197	YRS_F	YRS_P	YRS_R	0	0	0	0	0	....................... | .......................	............... | ...............	................... | ...................
117	chrY	+	20146966	20147082	YRS_F	YRS_P	YRS_R	0	0	0	0	0	....................... | .......................	............... | ...............	................... | ...................
117	chrY	+	20147914	20148030	YRS_F	YRS_P	YRS_R	0	0	0	0	0	....................... | .......................	............... | ...............	................... | ...................
117	chrY	+	20158301	20158417	YRS_F	YRS_P	YRS_R	0	0	0	0	0	....................... | .......................	............... | ...............	................... | ...................
117	chrY	+	20161790	20161906	YRS_F	YRS_P	YRS_R	0	0	0	0	0	....................... | .......................	............... | ...............	................... | ...................
121	chrY	+	20168146	20168266	YRS_F	YRS_P	YRS_R	0	0	0	0	0	....................... | .......................	............... | ...............	................... | ...................
117	chrY	+	20170777	20170893	YRS_F	YRS_P	YRS_R	0	0	0	0	0	....................... | .......................	............... | ...............	................... | ...................
117	chrY	+	20173538	20173654	YRS_F	YRS_P	YRS_R	0	0	0	0	0	....................... | .......................	............... | ...............	................... | ...................
117	chrY	+	20174167	20174283	YRS_F	YRS_P	YRS_R	0	0	0	0	0	....................... | .......................	............... | ...............	................... | ...................
117	chrY	+	20178421	20178537	YRS_F	YRS_P	YRS_R	0	0	0	0	0	....................... | .......................	............... | ...............	................... | ...................
121	chrY	+	20185810	20185930	YRS_F	YRS_P	YRS_R	0	0	0	0	0	....................... | .......................	............... | ...............	................... | ...................
117	chrY	+	20204214	20204330	YRS_F	YRS_P	YRS_R	0	0	0	0	0	....................... | .......................	............... | ...............	................... | ...................
117	chrY	+	20204339	20204455	YRS_F	YRS_P	YRS_R	0	0	0	0	0	....................... | .......................	............... | ...............	................... | ...................
117	chrY	+	20267650	20267766	YRS_F	YRS_P	YRS_R	0	0	0	0	0	....................... | .......................	............... | ...............	................... | ...................
117	chrY	+	20269021	20269137	YRS_F	YRS_P	YRS_R	0	0	0	0	0	....................... | .......................	............... | ...............	................... | ...................
117	chrY	+	20307934	20308050	YRS_F	YRS_P	YRS_R	0	0	0	0	0	....................... | .......................	............... | ...............	................... | ...................
117	chrY	+	20316042	20316158	YRS_F	YRS_P	YRS_R	0	0	0	0	0	....................... | .......................	............... | ...............	................... | ...................
117	chrY	+	20317291	20317407	YRS_F	YRS_P	YRS_R	0	0	0	0	0	....................... | .......................	............... | ...............	................... | ...................
117	chrY	+	20318166	20318282	YRS_F	YRS_P	YRS_R	0	0	0	0	0	....................... | .......................	............... | ...............	................... | ...................
117	chrY	+	20324171	20324287	YRS_F	YRS_P	YRS_R	0	0	0	0	0	....................... | .......................	............... | ...............	................... | ...................
117	chrY	+	20324921	20325037	YRS_F	YRS_P	YRS_R	0	0	0	0	0	....................... | .......................	............... | ...............	................... | ...................
117	chrY	+	20341043	20341159	YRS_F	YRS_P	YRS_R	0	0	0	0	0	....................... | .......................	............... | ...............	................... | ...................
117	chrY	+	20345045	20345161	YRS_F	YRS_P	YRS_R	0	0	0	0	0	....................... | .......................	............... | ...............	................... | ...................
117	chrY	+	20347169	20347285	YRS_F	YRS_P	YRS_R	0	0	0	0	0	....................... | .......................	............... | ...............	................... | ...................
117	chrY	+	20347544	20347660	YRS_F	YRS_P	YRS_R	0	0	0	0	0	....................... | .......................	............... | ...............	................... | ...................
117	chrY	+	20348794	20348910	YRS_F	YRS_P	YRS_R	0	0	0	0	0	....................... | .......................	............... | ...............	................... | ...................
117	chrY	+	20055229	20055345	YRS_F	YRS_P	YRS_R	1	0	0	1	1	..T.................... | ..C....................	............... | ...............	................... | ...................
117	chrY	+	20056229	20056345	YRS_F	YRS_P	YRS_R	0	1	0	0	1	....................... | .......................	....G.......... | ....T..........	................... | ...................
117	chrY	+	20056728	20056844	YRS_F	YRS_P	YRS_R	1	0	0	1	1	...........A........... | ...........G...........	............... | ...............	................... | ...................
117	chrY	+	20058228	20058344	YRS_F	YRS_P	YRS_R	0	1	0	0	1	....................... | .......................	....G.......... | ....A..........	................... | ...................
117	chrY	+	20058603	20058719	YRS_F	YRS_P	YRS_R	0	0	1	1	1	....................... | .......................	............... | ...............	.G................. | .T.................
117	chrY	+	20059228	20059344	YRS_F	YRS_P	YRS_R	0	0	1	1	1	....................... | .......................	............... | ...............	........A.......... | ........G..........
117	chrY	+	20060354	20060470	YRS_F	YRS_P	YRS_R	1	0	0	1	1	.............T......... | .............G.........	............... | ...............	................... | ...................
117	chrY	-	20060935	20061051	YRS_R	YRS_P	YRS_F	1	0	0	1	1	...........T....... | ...........A.......	............... | ...............	....................... | .......................
117	chrY	-	20061060	20061176	YRS_R	YRS_P	YRS_F	0	0	1	1	1	................... | ...................	............... | ...............	..................G.... | ..................T....
121	chrY	-	20061310	20061430	YRS_R	YRS_P	YRS_F	0	0	1	1	1	................... | ...................	............... | ...............	...............A....... | ...............G.......
121	chrY	-	20062688	20062808	YRS_R	YRS_P	YRS_F	0	0	1	1	1	................... | ...................	............... | ...............	..................G.... | ..................A....
117	chrY	-	20062942	20063058	YRS_R	YRS_P	YRS_F	0	0	1	1	1	................... | ...................	............... | ...............	................A...... | ................C......
121	chrY	-	20065566	20065686	YRS_R	YRS_P	YRS_F	0	0	1	1	1	................... | ...................	............... | ...............	...................G... | ...................T...
117	chrY	-	20068582	20068698	YRS_R	YRS_P	YRS_F	0	0	1	1	1	................... | ...................	............... | ...............	............C.......... | ............G..........
117	chrY	-	20070573	20070689	YRS_R	YRS_P	YRS_F	0	0	1	1	1	................... | ...................	............... | ...............	.....T................. | .....C.................
121	chrY	-	20070947	20071067	YRS_R	YRS_P	YRS_F	0	0	1	1	1	................... | ...................	............... | ...............	..........C............ | ..........T............
117	chrY	-	20072955	20073071	YRS_R	YRS_P	YRS_F	1	0	0	1	1	...........T....... | ...........A.......	............... | ...............	....................... | .......................
117	chrY	-	20073080	20073196	YRS_R	YRS_P	YRS_F	0	0	1	1	1	................... | ...................	............... | ...............	..................G.... | ..................T....
122	chrY	-	20073330	20073451	YRS_R	YRS_P	YRS_F	0	0	1	1	1	................... | ...................	............... | ...............	.............T......... | .............A.........
117	chrY	-	20074460	20074576	YRS_R	YRS_P	YRS_F	1	0	0	1	1	..G................ | ..T................	............... | ...............	....................... | .......................
117	chrY	-	20074585	20074701	YRS_R	YRS_P	YRS_F	0	0	1	1	1	................... | ...................	............... | ...............	.....T................. | .....C.................
117	chrY	-	20075085	20075201	YRS_R	YRS_P	YRS_F	0	0	1	1	1	................... | ...................	............... | ...............	...G................... | ...T...................
117	chrY	-	20077076	20077192	YRS_R	YRS_P	YRS_F	0	0	1	1	1	................... | ...................	............... | ...............	..T.................... | ..G....................
117	chrY	-	20078831	20078947	YRS_R	YRS_P	YRS_F	0	0	1	1	1	................... | ...................	............... | ...............	..T.................... | ..C....................
121	chrY	-	20079955	20080075	YRS_R	YRS_P	YRS_F	0	0	1	1	1	................... | ...................	............... | ...............	..................G.... | ..................A....
117	chrY	-	20082341	20082457	YRS_R	YRS_P	YRS_F	1	0	0	1	1	...T............... | ...C...............	............... | ...............	....................... | .......................
117	chrY	+	20083959	20084075	YRS_F	YRS_P	YRS_R	0	0	1	1	1	....................... | .......................	............... | ...............	....C.............. | ....T..............
117	chrY	+	20084708	20084824	YRS_F	YRS_P	YRS_R	0	0	1	1	1	....................... | .......................	............... | ...............	....C.............. | ....A..............
117	chrY	+	20084833	20084949	YRS_F	YRS_P	YRS_R	0	1	0	0	1	....................... | .......................	..T............ | ..G............	................... | ...................
117	chrY	+	20084958	20085074	YRS_F	YRS_P	YRS_R	1	0	0	1	1	.................A..... | .................C.....	............... | ...............	................... | ...................
117	chrY	+	20085456	20085572	YRS_F	YRS_P	YRS_R	1	0	0	1	1	...G................... | ...T...................	............... | ...............	................... | ...................
117	chrY	+	20086328	20086444	YRS_F	YRS_P	YRS_R	1	0	0	1	1	.......C............... | .......T...............	............... | ...............	................... | ...................
117	chrY	+	20086577	20086693	YRS_F	YRS_P	YRS_R	1	0	0	1	1	...................G... | ...................T...	............... | ...............	................... | ...................
117	chrY	+	20087449	20087565	YRS_F	YRS_P	YRS_R	1	0	0	1	1	............C.......... | ............T..........	............... | ...............	................... | ...................
117	chrY	+	20089441	20089557	YRS_F	YRS_P	YRS_R	1	0	0	1	1	.................A..... | .................T.....	............... | ...............	................... | ...................
121	chrY	+	20090948	20091068	YRS_F	YRS_P	YRS_R	0	0	1	1	1	....................... | .......................	............... | ...............	..................T | ..................A
121	chrY	+	20092580	20092700	YRS_F	YRS_P	YRS_R	0	0	1	1	1	....................... | .......................	............... | ...............	..................T | ..................A
117	chrY	+	20092959	20093075	YRS_F	YRS_P	YRS_R	0	1	0	0	1	....................... | .......................	.........C..... | .........G.....	................... | ...................
117	chrY	+	20093209	20093325	YRS_F	YRS_P	YRS_R	1	0	0	1	1	..................G.... | ..................A....	............... | ...............	................... | ...................
117	chrY	+	20093459	20093575	YRS_F	YRS_P	YRS_R	1	0	0	1	1	..T.................... | ..G....................	............... | ...............	................... | ...................
121	chrY	+	20095885	20096005	YRS_F	YRS_P	YRS_R	0	0	1	1	1	....................... | .......................	............... | ...............	.G................. | .A.................
117	chrY	+	20097388	20097504	YRS_F	YRS_P	YRS_R	1	0	0	1	1	..T.................... | ..C....................	............... | ...............	................... | ...................
117	chrY	+	20097887	20098003	YRS_F	YRS_P	YRS_R	1	0	0	1	1	..T.................... | ..C....................	............... | ...............	................... | ...................
117	chrY	+	20100139	20100255	YRS_F	YRS_P	YRS_R	1	0	0	1	1	.......C............... | .......T...............	............... | ...............	................... | ...................
119	chrY	+	20101900	20102018	YRS_F	YRS_P	YRS_R	1	0	0	1	1	.........G............. | .........A.............	............... | ...............	................... | ...................
117	chrY	+	20102153	20102269	YRS_F	YRS_P	YRS_R	1	0	0	1	1	................A...... | ................C......	............... | ...............	................... | ...................
117	chrY	+	20103787	20103903	YRS_F	YRS_P	YRS_R	1	0	0	1	1	..................G.... | ..................T....	............... | ...............	................... | ...................
121	chrY	+	20104162	20104282	YRS_F	YRS_P	YRS_R	1	0	0	1	1	......A................ | ......G................	............... | ...............	................... | ...................
117	chrY	+	20104540	20104656	YRS_F	YRS_P	YRS_R	0	0	1	1	1	....................... | .......................	............... | ...............	..G................ | ..A................
116	chrY	+	20104665	20104780	YRS_F	YRS_P	YRS_R	1	0	0	1	1	................A...... | ................C......	............... | ...............	................... | ...................
121	chrY	+	20106785	20106905	YRS_F	YRS_P	YRS_R	0	0	1	1	1	....................... | .......................	............... | ...............	A.................. | T..................
117	chrY	+	20107417	20107533	YRS_F	YRS_P	YRS_R	1	0	0	1	1	..........C............ | ..........A............	............... | ...............	................... | ...................
117	chrY	+	20110425	20110541	YRS_F	YRS_P	YRS_R	0	1	0	0	1	....................... | .......................	........A...... | ........C......	................... | ...................
117	chrY	+	20112186	20112302	YRS_F	YRS_P	YRS_R	0	0	1	1	1	....................... | .......................	............... | ...............	A.................. | C..................
117	chrY	+	20117831	20117947	YRS_F	YRS_P	YRS_R	1	0	0	1	1	.....T................. | .....C.................	............... | ...............	................... | ...................
117	chrY	+	20118081	20118197	YRS_F	YRS_P	YRS_R	0	0	1	1	1	....................... | .......................	............... | ...............	..........C........ | ..........G........
117	chrY	+	20118331	20118447	YRS_F	YRS_P	YRS_R	1	0	0	1	1	..................G.... | ..................A....	............... | ...............	................... | ...................
117	chrY	+	20120209	20120325	YRS_F	YRS_P	YRS_R	1	0	0	1	1	..T.................... | ..G....................	............... | ...............	................... | ...................
117	chrY	+	20120334	20120450	YRS_F	YRS_P	YRS_R	1	0	0	1	1	...................G... | ...................T...	............... | ...............	................... | ...................
117	chrY	+	20120459	20120575	YRS_F	YRS_P	YRS_R	0	1	0	0	1	....................... | .......................	.........C..... | .........T.....	................... | ...................
117	chrY	+	20122699	20122815	YRS_F	YRS_P	YRS_R	1	0	0	1	1	...G................... | ...T...................	............... | ...............	................... | ...................
117	chrY	+	20123820	20123936	YRS_F	YRS_P	YRS_R	1	0	0	1	1	...................G... | ...................T...	............... | ...............	................... | ...................
117	chrY	+	20125818	20125934	YRS_F	YRS_P	YRS_R	1	0	0	1	1	....T.................. | ....A..................	............... | ...............	................... | ...................
117	chrY	+	20126567	20126683	YRS_F	YRS_P	YRS_R	0	1	0	0	1	....................... | .......................	.............A. | .............C.	................... | ...................
117	chrY	+	20127196	20127312	YRS_F	YRS_P	YRS_R	0	1	0	0	1	....................... | .......................	........A...... | ........T......	................... | ...................
117	chrY	+	20129316	20129432	YRS_F	YRS_P	YRS_R	1	0	0	1	1	...G................... | ...T...................	............... | ...............	................... | ...................
115	chrY	+	20131942	20132056	YRS_F	YRS_P	YRS_R	1	0	0	1	1	............C.......... | ............T..........	............... | ...............	................... | ...................
117	chrY	+	20134069	20134185	YRS_F	YRS_P	YRS_R	1	0	0	1	1	..................G.... | ..................A....	............... | ...............	................... | ...................
117	chrY	+	20134944	20135060	YRS_F	YRS_P	YRS_R	1	0	0	1	1	......A................ | ......T................	............... | ...............	................... | ...................
117	chrY	+	20138571	20138687	YRS_F	YRS_P	YRS_R	1	0	0	1	1	..........C............ | ..........T............	............... | ...............	................... | ...................
117	chrY	+	20138821	20138937	YRS_F	YRS_P	YRS_R	1	0	0	1	1	...................G... | ...................T...	............... | ...............	................... | ...................
117	chrY	+	20139445	20139561	YRS_F	YRS_P	YRS_R	1	0	0	1	1	..T.................... | ..C....................	............... | ...............	................... | ...................
117	chrY	+	20140323	20140439	YRS_F	YRS_P	YRS_R	1	0	0	1	1	............C.......... | ............G..........	............... | ...............	................... | ...................
120	chrY	+	20140949	20141068	YRS_F	YRS_P	YRS_R	0	0	1	1	1	....................... | .......................	............... | ...............	.G................. | .T.................
117	chrY	+	20141827	20141943	YRS_F	YRS_P	YRS_R	1	0	0	1	1	.................A..... | .................T.....	............... | ...............	................... | ...................
117	chrY	+	20142456	20142572	YRS_F	YRS_P	YRS_R	0	0	1	1	1	....................... | .......................	............... | ...............	...........T....... | ...........A.......
117	chrY	+	20142581	20142697	YRS_F	YRS_P	YRS_R	0	0	1	1	1	....................... | .......................	............... | ...............	.......C........... | .......G...........
117	chrY	+	20143329	20143445	YRS_F	YRS_P	YRS_R	1	0	0	1	1	................A...... | ................C......	............... | ...............	................... | ...................
117	chrY	+	20145462	20145578	YRS_F	YRS_P	YRS_R	1	0	0	1	1	.....................G. | .....................C.	............... | ...............	................... | ...................
121	chrY	+	20146837	20146957	YRS_F	YRS_P	YRS_R	1	0	0	1	1	..............T........ | ..............A........	............... | ...............	................... | ...................
117	chrY	+	20148039	20148155	YRS_F	YRS_P	YRS_R	0	1	0	0	1	....................... | .......................	.C............. | .A.............	................... | ...................
121	chrY	+	20149654	20149774	YRS_F	YRS_P	YRS_R	1	0	0	1	1	......A................ | ......G................	............... | ...............	................... | ...................
117	chrY	+	20150033	20150149	YRS_F	YRS_P	YRS_R	0	0	1	1	1	....................... | .......................	............... | ...............	..G................ | ..A................
117	chrY	+	20150158	20150274	YRS_F	YRS_P	YRS_R	1	0	0	1	1	................A...... | ................C......	............... | ...............	................... | ...................
117	chrY	+	20152409	20152525	YRS_F	YRS_P	YRS_R	0	0	1	1	1	....................... | .......................	............... | ...............	.......C........... | .......G...........
117	chrY	+	20152534	20152650	YRS_F	YRS_P	YRS_R	1	0	0	1	1	...G................... | ...T...................	............... | ...............	................... | ...................
117	chrY	+	20153410	20153526	YRS_F	YRS_P	YRS_R	1	0	0	1	1	..................G.... | ..................C....	............... | ...............	................... | ...................
117	chrY	+	20153535	20153651	YRS_F	YRS_P	YRS_R	1	0	0	1	1	..................G.... | ..................A....	............... | ...............	................... | ...................
117	chrY	+	20155161	20155277	YRS_F	YRS_P	YRS_R	1	0	0	1	1	.........G............. | .........A.............	............... | ...............	................... | ...................
117	chrY	+	20155411	20155527	YRS_F	YRS_P	YRS_R	0	1	0	0	1	....................... | .......................	.......C....... | .......A.......	................... | ...................
121	chrY	+	20156035	20156155	YRS_F	YRS_P	YRS_R	0	0	1	1	1	....................... | .......................	............... | ...............	.G................. | .A.................
117	chrY	+	20158426	20158542	YRS_F	YRS_P	YRS_R	1	0	0	1	1	..T.................... | ..G....................	............... | ...............	................... | ...................
117	chrY	+	20158551	20158667	YRS_F	YRS_P	YRS_R	1	0	0	1	1	...................G... | ...................T...	............... | ...............	................... | ...................
117	chrY	+	20158676	20158792	YRS_F	YRS_P	YRS_R	0	1	0	0	1	....................... | .......................	.........C..... | .........T.....	................... | ...................
117	chrY	+	20160918	20161034	YRS_F	YRS_P	YRS_R	1	0	0	1	1	...G................... | ...T...................	............... | ...............	................... | ...................
117	chrY	+	20162039	20162155	YRS_F	YRS_P	YRS_R	1	0	0	1	1	...................G... | ...................T...	............... | ...............	................... | ...................
117	chrY	+	20164778	20164894	YRS_F	YRS_P	YRS_R	1	0	0	1	1	.......C............... | .......T...............	............... | ...............	................... | ...................
117	chrY	+	20165027	20165143	YRS_F	YRS_P	YRS_R	1	0	0	1	1	...................G... | ...................T...	............... | ...............	................... | ...................
117	chrY	+	20165899	20166015	YRS_F	YRS_P	YRS_R	1	0	0	1	1	............C.......... | ............T..........	............... | ...............	................... | ...................
117	chrY	+	20166771	20166887	YRS_F	YRS_P	YRS_R	1	0	0	1	1	...G................... | ...T...................	............... | ...............	................... | ...................
117	chrY	+	20167892	20168008	YRS_F	YRS_P	YRS_R	1	0	0	1	1	.................A..... | .................T.....	............... | ...............	................... | ...................
117	chrY	+	20168525	20168641	YRS_F	YRS_P	YRS_R	0	0	1	1	1	....................... | .......................	............... | ...............	...........T....... | ...........A.......
117	chrY	+	20168650	20168766	YRS_F	YRS_P	YRS_R	0	0	1	1	1	....................... | .......................	............... | ...............	.......C........... | .......G...........
117	chrY	+	20169398	20169514	YRS_F	YRS_P	YRS_R	1	0	0	1	1	................A...... | ................C......	............... | ...............	................... | ...................
117	chrY	+	20172034	20172150	YRS_F	YRS_P	YRS_R	1	0	0	1	1	.....................G. | .....................C.	............... | ...............	................... | ...................
121	chrY	+	20173409	20173529	YRS_F	YRS_P	YRS_R	1	0	0	1	1	..............T........ | ..............A........	............... | ...............	................... | ...................
121	chrY	+	20173788	20173908	YRS_F	YRS_P	YRS_R	1	0	0	1	1	...................G... | ...................T...	............... | ...............	................... | ...................
117	chrY	+	20175789	20175905	YRS_F	YRS_P	YRS_R	1	0	0	1	1	................A...... | ................C......	............... | ...............	................... | ...................
121	chrY	+	20176039	20176159	YRS_F	YRS_P	YRS_R	1	0	0	1	1	..................G.... | ..................A....	............... | ...............	................... | ...................
121	chrY	+	20177417	20177537	YRS_F	YRS_P	YRS_R	1	0	0	1	1	..............T........ | ..............A........	............... | ...............	................... | ...................
117	chrY	+	20177671	20177787	YRS_F	YRS_P	YRS_R	1	0	0	1	1	..................G.... | ..................T....	............... | ...............	................... | ...................
117	chrY	+	20177796	20177912	YRS_F	YRS_P	YRS_R	0	0	1	1	1	....................... | .......................	............... | ...............	...........T....... | ...........A.......
121	chrY	+	20178671	20178791	YRS_F	YRS_P	YRS_R	1	0	0	1	1	..............T........ | ..............A........	............... | ...............	................... | ...................
117	chrY	+	20179549	20179665	YRS_F	YRS_P	YRS_R	0	1	0	0	1	....................... | .......................	....G.......... | ....C..........	................... | ...................
117	chrY	+	20180933	20181049	YRS_F	YRS_P	YRS_R	1	0	0	1	1	...G................... | ...T...................	............... | ...............	................... | ...................
117	chrY	+	20181805	20181921	YRS_F	YRS_P	YRS_R	0	1	0	0	1	....................... | .......................	.C............. | .G.............	................... | ...................
117	chrY	+	20182429	20182545	YRS_F	YRS_P	YRS_R	1	0	0	1	1	..T.................... | ..A....................	............... | ...............	................... | ...................
117	chrY	+	20182554	20182670	YRS_F	YRS_P	YRS_R	1	0	0	1	1	.......C............... | .......T...............	............... | ...............	................... | ...................
117	chrY	+	20182803	20182919	YRS_F	YRS_P	YRS_R	1	0	0	1	1	...................G... | ...................T...	............... | ...............	................... | ...................
117	chrY	+	20186064	20186180	YRS_F	YRS_P	YRS_R	1	0	0	1	1	..................G.... | ..................T....	............... | ...............	................... | ...................
121	chrY	+	20186439	20186559	YRS_F	YRS_P	YRS_R	1	0	0	1	1	......A................ | ......G................	............... | ...............	................... | ...................
117	chrY	+	20186818	20186934	YRS_F	YRS_P	YRS_R	0	0	1	1	1	....................... | .......................	............... | ...............	..G................ | ..A................
117	chrY	+	20186943	20187059	YRS_F	YRS_P	YRS_R	1	0	0	1	1	................A...... | ................C......	............... | ...............	................... | ...................
117	chrY	+	20189194	20189310	YRS_F	YRS_P	YRS_R	0	0	1	1	1	....................... | .......................	............... | ...............	.......C........... | .......G...........
117	chrY	+	20189319	20189435	YRS_F	YRS_P	YRS_R	1	0	0	1	1	...G................... | ...T...................	............... | ...............	................... | ...................
117	chrY	+	20190195	20190311	YRS_F	YRS_P	YRS_R	1	0	0	1	1	..................G.... | ..................C....	............... | ...............	................... | ...................
117	chrY	+	20190320	20190436	YRS_F	YRS_P	YRS_R	1	0	0	1	1	..................G.... | ..................A....	............... | ...............	................... | ...................
117	chrY	+	20196211	20196327	YRS_F	YRS_P	YRS_R	0	1	0	0	1	....................... | .......................	....G.......... | ....C..........	................... | ...................
117	chrY	+	20196836	20196952	YRS_F	YRS_P	YRS_R	0	1	0	0	1	....................... | .......................	....G.......... | ....C..........	................... | ...................
117	chrY	+	20197211	20197327	YRS_F	YRS_P	YRS_R	1	0	0	1	1	...................G... | ...................T...	............... | ...............	................... | ...................
117	chrY	+	20197586	20197702	YRS_F	YRS_P	YRS_R	0	1	0	0	1	....................... | .......................	.C............. | .G.............	................... | ...................
117	chrY	+	20200089	20200205	YRS_F	YRS_P	YRS_R	0	0	1	1	1	....................... | .......................	............... | ...............	.G................. | .A.................
117	chrY	+	20201339	20201455	YRS_F	YRS_P	YRS_R	0	1	0	0	1	....................... | .......................	....G.......... | ....C..........	................... | ...................
117	chrY	+	20201589	20201705	YRS_F	YRS_P	YRS_R	0	0	1	1	1	....................... | .......................	............... | ...............	.G................. | .A.................
117	chrY	+	20204464	20204580	YRS_F	YRS_P	YRS_R	0	0	1	1	1	....................... | .......................	............... | ...............	.G................. | .A.................
117	chrY	+	20206214	20206330	YRS_F	YRS_P	YRS_R	0	1	0	0	1	....................... | .......................	....G.......... | ....C..........	................... | ...................
117	chrY	+	20258056	20258172	YRS_F	YRS_P	YRS_R	0	1	0	0	1	....................... | .......................	.....C......... | .....A.........	................... | ...................
117	chrY	+	20258181	20258297	YRS_F	YRS_P	YRS_R	1	0	0	1	1	A...................... | G......................	............... | ...............	................... | ...................
121	chrY	+	20258558	20258678	YRS_F	YRS_P	YRS_R	1	0	0	1	1	..........C............ | ..........T............	............... | ...............	................... | ...................
117	chrY	+	20258936	20259052	YRS_F	YRS_P	YRS_R	1	0	0	1	1	.....T................. | .....C.................	............... | ...............	................... | ...................
117	chrY	+	20260680	20260796	YRS_F	YRS_P	YRS_R	0	0	1	1	1	....................... | .......................	............... | ...............	A.................. | C..................
117	chrY	+	20261178	20261294	YRS_F	YRS_P	YRS_R	1	0	0	1	1	............C.......... | ............T..........	............... | ...............	................... | ...................
117	chrY	+	20264290	20264406	YRS_F	YRS_P	YRS_R	1	0	0	1	1	..................G.... | ..................A....	............... | ...............	................... | ...................
117	chrY	+	20264539	20264655	YRS_F	YRS_P	YRS_R	1	0	0	1	1	...................G... | ...................T...	............... | ...............	................... | ...................
117	chrY	+	20267153	20267269	YRS_F	YRS_P	YRS_R	1	0	0	1	1	..................G.... | ..................C....	............... | ...............	................... | ...................
117	chrY	+	20267899	20268015	YRS_F	YRS_P	YRS_R	1	0	0	1	1	...................G... | ...................T...	............... | ...............	................... | ...................
117	chrY	+	20269146	20269262	YRS_F	YRS_P	YRS_R	0	1	0	0	1	....................... | .......................	.C............. | .A.............	................... | ...................
117	chrY	+	20272753	20272869	YRS_F	YRS_P	YRS_R	1	0	0	1	1	...G................... | ...T...................	............... | ...............	................... | ...................
117	chrY	+	20274873	20274989	YRS_F	YRS_P	YRS_R	1	0	0	1	1	...................G... | ...................T...	............... | ...............	................... | ...................
117	chrY	+	20275622	20275738	YRS_F	YRS_P	YRS_R	1	0	0	1	1	............C.......... | ............T..........	............... | ...............	................... | ...................
117	chrY	+	20277492	20277608	YRS_F	YRS_P	YRS_R	1	0	0	1	1	...G................... | ...T...................	............... | ...............	................... | ...................
117	chrY	+	20279488	20279604	YRS_F	YRS_P	YRS_R	0	0	1	1	1	....................... | .......................	............... | ...............	.G................. | .T.................
117	chrY	+	20281607	20281723	YRS_F	YRS_P	YRS_R	1	0	0	1	1	...................G... | ...................T...	............... | ...............	................... | ...................
117	chrY	+	20282231	20282347	YRS_F	YRS_P	YRS_R	1	0	0	1	1	...................G... | ...................T...	............... | ...............	................... | ...................
117	chrY	+	20282481	20282597	YRS_F	YRS_P	YRS_R	1	0	0	1	1	...G................... | ...T...................	............... | ...............	................... | ...................
117	chrY	+	20284226	20284342	YRS_F	YRS_P	YRS_R	0	1	0	0	1	....................... | .......................	....G.......... | ....C..........	................... | ...................
117	chrY	+	20285351	20285467	YRS_F	YRS_P	YRS_R	0	0	1	1	1	....................... | .......................	............... | ...............	.G................. | .A.................
117	chrY	+	20285476	20285592	YRS_F	YRS_P	YRS_R	1	0	0	1	1	.G..................... | .C.....................	............... | ...............	................... | ...................
117	chrY	+	20286727	20286843	YRS_F	YRS_P	YRS_R	0	0	1	1	1	....................... | .......................	............... | ...............	.G................. | .A.................
117	chrY	+	20288102	20288218	YRS_F	YRS_P	YRS_R	1	0	0	1	1	...............A....... | ...............T.......	............... | ...............	................... | ...................
117	chrY	+	20288227	20288343	YRS_F	YRS_P	YRS_R	0	0	1	1	1	....................... | .......................	............... | ...............	..G................ | ..C................
117	chrY	+	20290103	20290219	YRS_F	YRS_P	YRS_R	0	0	1	1	1	....................... | .......................	............... | ...............	.G................. | .A.................
117	chrY	+	20291478	20291594	YRS_F	YRS_P	YRS_R	1	0	0	1	1	.............T......... | .............G.........	............... | ...............	................... | ...................
117	chrY	+	20292977	20293093	YRS_F	YRS_P	YRS_R	1	0	0	1	1	..T.................... | ..A....................	............... | ...............	................... | ...................
117	chrY	+	20294601	20294717	YRS_F	YRS_P	YRS_R	0	1	0	0	1	....................... | .......................	.C............. | .G.............	................... | ...................
117	chrY	+	20295725	20295841	YRS_F	YRS_P	YRS_R	1	0	0	1	1	...G................... | ...T...................	............... | ...............	................... | ...................
117	chrY	+	20296971	20297087	YRS_F	YRS_P	YRS_R	1	0	0	1	1	...G................... | ...T...................	............... | ...............	................... | ...................
117	chrY	+	20297721	20297837	YRS_F	YRS_P	YRS_R	1	0	0	1	1	...G................... | ...T...................	............... | ...............	................... | ...................
117	chrY	+	20297846	20297962	YRS_F	YRS_P	YRS_R	0	0	1	1	1	....................... | .......................	............... | ...............	.....T............. | .....C.............
117	chrY	+	20300586	20300702	YRS_F	YRS_P	YRS_R	1	0	0	1	1	..................G.... | ..................T....	............... | ...............	................... | ...................
117	chrY	+	20301456	20301572	YRS_F	YRS_P	YRS_R	1	0	0	1	1	...................G... | ...................T...	............... | ...............	................... | ...................
117	chrY	+	20303823	20303939	YRS_F	YRS_P	YRS_R	0	1	0	0	1	....................... | .......................	....G.......... | ....T..........	................... | ...................
117	chrY	+	20304447	20304563	YRS_F	YRS_P	YRS_R	1	0	0	1	1	...G................... | ...T...................	............... | ...............	................... | ...................
115	chrY	+	20307061	20307175	YRS_F	YRS_P	YRS_R	0	0	1	1	1	....................... | .......................	............... | ...............	A.................. | T..................
116	chrY	+	20309679	20309794	YRS_F	YRS_P	YRS_R	1	0	0	1	1	...G................... | ...T...................	............... | ...............	................... | ...................
117	chrY	+	20312795	20312911	YRS_F	YRS_P	YRS_R	0	0	1	1	1	....................... | .......................	............... | ...............	..............A.... | ..............G....
117	chrY	+	20313920	20314036	YRS_F	YRS_P	YRS_R	1	0	0	1	1	...............A....... | ...............T.......	............... | ...............	................... | ...................
117	chrY	+	20314667	20314783	YRS_F	YRS_P	YRS_R	1	0	0	1	1	......A................ | ......G................	............... | ...............	................... | ...................
117	chrY	+	20314917	20315033	YRS_F	YRS_P	YRS_R	0	0	1	1	1	....................... | .......................	............... | ...............	.....T............. | .....C.............
117	chrY	+	20315417	20315533	YRS_F	YRS_P	YRS_R	0	1	0	0	1	....................... | .......................	......T........ | ......A........	................... | ...................
117	chrY	+	20316916	20317032	YRS_F	YRS_P	YRS_R	1	0	0	1	1	.....................G. | .....................C.	............... | ...............	................... | ...................
117	chrY	+	20319046	20319162	YRS_F	YRS_P	YRS_R	1	0	0	1	1	...............A....... | ...............T.......	............... | ...............	................... | ...................
117	chrY	+	20319171	20319287	YRS_F	YRS_P	YRS_R	0	0	1	1	1	....................... | .......................	............... | ...............	..G................ | ..C................
117	chrY	+	20319796	20319912	YRS_F	YRS_P	YRS_R	0	1	0	0	1	....................... | .......................	....G.......... | ....C..........	................... | ...................
117	chrY	+	20321796	20321912	YRS_F	YRS_P	YRS_R	1	0	0	1	1	..T.................... | ..A....................	............... | ...............	................... | ...................
117	chrY	+	20322546	20322662	YRS_F	YRS_P	YRS_R	0	1	0	0	1	....................... | .......................	....G.......... | ....C..........	................... | ...................
117	chrY	+	20326796	20326912	YRS_F	YRS_P	YRS_R	0	1	0	0	1	....................... | .......................	.C............. | .G.............	................... | ...................
117	chrY	+	20328546	20328662	YRS_F	YRS_P	YRS_R	0	1	0	0	1	....................... | .......................	....G.......... | ....C..........	................... | ...................
117	chrY	+	20329171	20329287	YRS_F	YRS_P	YRS_R	0	1	0	0	1	....................... | .......................	....G.......... | ....C..........	................... | ...................
117	chrY	+	20329921	20330037	YRS_F	YRS_P	YRS_R	1	0	0	1	1	.............T......... | .............G.........	............... | ...............	................... | ...................
117	chrY	+	20331420	20331536	YRS_F	YRS_P	YRS_R	1	0	0	1	1	..T.................... | ..A....................	............... | ...............	................... | ...................
117	chrY	+	20333044	20333160	YRS_F	YRS_P	YRS_R	0	1	0	0	1	....................... | .......................	.C............. | .G.............	................... | ...................
117	chrY	+	20333918	20334034	YRS_F	YRS_P	YRS_R	0	0	1	1	1	....................... | .......................	............... | ...............	..G................ | ..C................
117	chrY	+	20335794	20335910	YRS_F	YRS_P	YRS_R	0	0	1	1	1	....................... | .......................	............... | ...............	.G................. | .A.................
117	chrY	+	20337169	20337285	YRS_F	YRS_P	YRS_R	1	0	0	1	1	.............T......... | .............G.........	............... | ...............	................... | ...................
117	chrY	+	20338919	20339035	YRS_F	YRS_P	YRS_R	0	1	0	0	1	....................... | .......................	....G.......... | ....C..........	................... | ...................
117	chrY	+	20339169	20339285	YRS_F	YRS_P	YRS_R	0	0	1	1	1	....................... | .......................	............... | ...............	.G................. | .A.................
117	chrY	+	20340668	20340784	YRS_F	YRS_P	YRS_R	0	1	0	0	1	....................... | .......................	....G.......... | ....C..........	................... | ...................
117	chrY	+	20341293	20341409	YRS_F	YRS_P	YRS_R	1	0	0	1	1	...................G... | ...................T...	............... | ...............	................... | ...................
117	chrY	+	20341668	20341784	YRS_F	YRS_P	YRS_R	0	1	0	0	1	....................... | .......................	.C............. | .G.............	................... | ...................
117	chrY	+	20343670	20343786	YRS_F	YRS_P	YRS_R	1	0	0	1	1	...................G... | ...................T...	............... | ...............	................... | ...................
117	chrY	+	20344295	20344411	YRS_F	YRS_P	YRS_R	1	0	0	1	1	...................G... | ...................T...	............... | ...............	................... | ...................
117	chrY	+	20345919	20346035	YRS_F	YRS_P	YRS_R	0	0	1	1	1	....................... | .......................	............... | ...............	.G................. | .A.................
117	chrY	+	20346794	20346910	YRS_F	YRS_P	YRS_R	0	1	0	0	1	....................... | .......................	....G.......... | ....C..........	................... | ...................
117	chrY	+	20347044	20347160	YRS_F	YRS_P	YRS_R	0	0	1	1	1	....................... | .......................	............... | ...............	.....T............. | .....G.............
117	chrY	+	20348419	20348535	YRS_F	YRS_P	YRS_R	0	1	0	0	1	....................... | .......................	....G.......... | ....C..........	................... | ...................
117	chrY	+	20348669	20348785	YRS_F	YRS_P	YRS_R	0	0	1	1	1	....................... | .......................	............... | ...............	.....T............. | .....G.............
117	chrY	+	20349169	20349285	YRS_F	YRS_P	YRS_R	0	0	1	1	1	....................... | .......................	............... | ...............	.G................. | .A.................
117	chrY	+	20350044	20350160	YRS_F	YRS_P	YRS_R	0	1	0	0	1	....................... | .......................	....G.......... | ....C..........	................... | ...................
117	chrY	+	20054979	20055095	YRS_F	YRS_P	YRS_R	0	2	0	0	2	....................... | .......................	T......C....... | C......T.......	................... | ...................
117	chrY	+	20055604	20055720	YRS_F	YRS_P	YRS_R	0	1	1	1	2	....................... | .......................	.......C....... | .......T.......	.G................. | .T.................
117	chrY	+	20055979	20056095	YRS_F	YRS_P	YRS_R	2	0	0	2	2	.........GC............ | .........AA............	............... | ...............	................... | ...................
117	chrY	+	20056104	20056220	YRS_F	YRS_P	YRS_R	1	1	0	1	2	.............T......... | .............C.........	T.............. | A..............	................... | ...................
117	chrY	+	20057353	20057469	YRS_F	YRS_P	YRS_R	0	2	0	0	2	....................... | .......................	..T.........C.. | ..C.........G..	................... | ...................
117	chrY	+	20057478	20057594	YRS_F	YRS_P	YRS_R	1	1	0	1	2	...................G... | ...................T...	..........T.... | ..........C....	................... | ...................
117	chrY	+	20057603	20057719	YRS_F	YRS_P	YRS_R	0	0	2	2	2	....................... | .......................	............... | ...............	....C............C. | ....A............A.
117	chrY	+	20057978	20058094	YRS_F	YRS_P	YRS_R	1	0	1	2	2	...........A........... | ...........G...........	............... | ...............	..............A.... | ..............G....
117	chrY	+	20058728	20058844	YRS_F	YRS_P	YRS_R	1	0	1	2	2	.............T......... | .............C.........	............... | ...............	....C.............. | ....T..............
117	chrY	+	20058978	20059094	YRS_F	YRS_P	YRS_R	2	0	0	2	2	...........A..T........ | ...........G..G........	............... | ...............	................... | ...................
117	chrY	+	20059604	20059720	YRS_F	YRS_P	YRS_R	0	2	0	0	2	....................... | .......................	..T.........C.. | ..C.........G..	................... | ...................
117	chrY	+	20059854	20059970	YRS_F	YRS_P	YRS_R	0	0	2	2	2	....................... | .......................	............... | ...............	....C............C. | ....A............A.
117	chrY	+	20059979	20060095	YRS_F	YRS_P	YRS_R	0	1	1	1	2	....................... | .......................	..T............ | ..G............	..........C........ | ..........T........
117	chrY	+	20060104	20060220	YRS_F	YRS_P	YRS_R	2	0	0	2	2	.G.......G............. | .C.......A.............	............... | ...............	................... | ...................
117	chrY	-	20061689	20061805	YRS_R	YRS_P	YRS_F	1	1	0	1	2	................T.. | ................A..	....G.......... | ....T..........	....................... | .......................
117	chrY	-	20063692	20063808	YRS_R	YRS_P	YRS_F	2	0	0	2	2	.G.........T....... | .T.........A.......	............... | ...............	....................... | .......................
117	chrY	-	20064067	20064183	YRS_R	YRS_P	YRS_F	0	0	2	2	2	................... | ...................	............... | ...............	.................A.G... | .................T.T...
116	chrY	-	20064817	20064932	YRS_R	YRS_P	YRS_F	2	0	0	2	2	...........T.....C. | ...........A.....T.	............... | ...............	....................... | .......................
122	chrY	-	20065945	20066066	YRS_R	YRS_P	YRS_F	0	2	0	0	2	................... | ...................	............CA. | ............TC.	....................... | .......................
117	chrY	-	20066200	20066316	YRS_R	YRS_P	YRS_F	0	0	2	2	2	................... | ...................	............... | ...............	......A...C............ | ......G...A............
117	chrY	-	20067708	20067824	YRS_R	YRS_P	YRS_F	0	1	1	1	2	................... | ...................	.........C..... | .........A.....	......A................ | ......T................
117	chrY	-	20068082	20068198	YRS_R	YRS_P	YRS_F	2	0	0	2	2	...........T.C..... | ...........A.G.....	............... | ...............	....................... | .......................
117	chrY	-	20068457	20068573	YRS_R	YRS_P	YRS_F	2	0	0	2	2	...........T.C..... | ...........A.G.....	............... | ...............	....................... | .......................
117	chrY	-	20069700	20069816	YRS_R	YRS_P	YRS_F	2	0	0	2	2	A.........C........ | G.........T........	............... | ...............	....................... | .......................
117	chrY	-	20070822	20070938	YRS_R	YRS_P	YRS_F	0	0	2	2	2	................... | ...................	............... | ...............	............CT......... | ............TA.........
121	chrY	-	20071326	20071446	YRS_R	YRS_P	YRS_F	0	0	2	2	2	................... | ...................	............... | ...............	.G................G.... | .C................A....
117	chrY	-	20071580	20071696	YRS_R	YRS_P	YRS_F	1	0	1	2	2	.............C..... | .............G.....	............... | ...............	..................G.... | ..................T....
117	chrY	-	20072705	20072821	YRS_R	YRS_P	YRS_F	1	0	1	2	2	....C.............. | ....G..............	............... | ...............	...G................... | ...T...................
117	chrY	-	20073585	20073701	YRS_R	YRS_P	YRS_F	0	0	2	2	2	................... | ...................	............... | ...............	..................G..G. | ..................A..T.
117	chrY	-	20074085	20074201	YRS_R	YRS_P	YRS_F	2	0	0	2	2	.G.....C........... | .C.....G...........	............... | ...............	....................... | .......................
117	chrY	-	20074210	20074326	YRS_R	YRS_P	YRS_F	2	0	0	2	2	....C.G............ | ....T.A............	............... | ...............	....................... | .......................
115	chrY	-	20076080	20076194	YRS_R	YRS_P	YRS_F	2	0	0	2	2	......G...C........ | ......A...T........	............... | ...............	....................... | .......................
117	chrY	-	20076327	20076443	YRS_R	YRS_P	YRS_F	0	0	2	2	2	................... | ...................	............... | ...............	...G........C.......... | ...T........A..........
117	chrY	-	20076452	20076568	YRS_R	YRS_P	YRS_F	0	0	2	2	2	................... | ...................	............... | ...............	.....T.C............... | .....C.T...............
117	chrY	-	20076951	20077067	YRS_R	YRS_P	YRS_F	1	0	1	2	2	.G................. | .T.................	............... | ...............	.....................G. | .....................A.
117	chrY	-	20077574	20077690	YRS_R	YRS_P	YRS_F	2	0	0	2	2	...T...C........... | ...A...G...........	............... | ...............	....................... | .......................
117	chrY	-	20078956	20079072	YRS_R	YRS_P	YRS_F	0	0	2	2	2	................... | ...................	............... | ...............	..................G..G. | ..................A..T.
117	chrY	-	20080334	20080450	YRS_R	YRS_P	YRS_F	1	0	1	2	2	.......C........... | .......T...........	............... | ...............	........A.............. | ........T..............
115	chrY	-	20080584	20080698	YRS_R	YRS_P	YRS_F	2	0	0	2	2	......G...C........ | ......A...T........	............... | ...............	....................... | .......................
117	chrY	-	20080832	20080948	YRS_R	YRS_P	YRS_F	2	0	0	2	2	...T...C........... | ...A...G...........	............... | ...............	....................... | .......................
121	chrY	-	20081962	20082082	YRS_R	YRS_P	YRS_F	2	0	0	2	2	A........G......... | C........T.........	............... | ...............	....................... | .......................
117	chrY	-	20082466	20082582	YRS_R	YRS_P	YRS_F	0	0	2	2	2	................... | ...................	............... | ...............	..........C.....A...... | ..........T.....C......
117	chrY	+	20084459	20084575	YRS_F	YRS_P	YRS_R	0	2	0	0	2	....................... | .......................	..T.........C.. | ..C.........G..	................... | ...................
117	chrY	+	20085706	20085822	YRS_F	YRS_P	YRS_R	1	0	1	2	2	.............T......... | .............A.........	............... | ...............	...T............... | ...A...............
117	chrY	+	20086827	20086943	YRS_F	YRS_P	YRS_R	1	1	0	1	2	...G................... | ...T...................	.C............. | .G.............	................... | ...................
117	chrY	+	20087824	20087940	YRS_F	YRS_P	YRS_R	2	0	0	2	2	...G.....G............. | ...A.....A.............	............... | ...............	................... | ...................
117	chrY	+	20088570	20088686	YRS_F	YRS_P	YRS_R	1	0	1	2	2	.............T......... | .............A.........	............... | ...............	...T............... | ...A...............
116	chrY	+	20088820	20088935	YRS_F	YRS_P	YRS_R	2	0	0	2	2	...G...............G... | ...T...............C...	............... | ...............	................... | ...................
121	chrY	+	20089691	20089811	YRS_F	YRS_P	YRS_R	1	0	1	2	2	..............T........ | ..............A........	............... | ...............	.G................. | .T.................
117	chrY	+	20089820	20089936	YRS_F	YRS_P	YRS_R	2	0	0	2	2	............CT......... | ............TA.........	............... | ...............	................... | ...................
121	chrY	+	20090444	20090564	YRS_F	YRS_P	YRS_R	1	1	0	1	2	...................G... | ...................T...	.........C..... | .........G.....	................... | ...................
117	chrY	+	20090573	20090689	YRS_F	YRS_P	YRS_R	1	0	1	2	2	.....................G. | .....................C.	............... | ...............	..........C........ | ..........G........
116	chrY	+	20091327	20091442	YRS_F	YRS_P	YRS_R	1	0	1	2	2	..T.................... | ..G....................	............... | ...............	.................C. | .................T.
121	chrY	+	20091576	20091696	YRS_F	YRS_P	YRS_R	2	0	0	2	2	.G...........T......... | .T...........A.........	............... | ...............	................... | ...................
117	chrY	+	20093084	20093200	YRS_F	YRS_P	YRS_R	2	0	0	2	2	.G................G.... | .A................T....	............... | ...............	................... | ...................
117	chrY	+	20093584	20093700	YRS_F	YRS_P	YRS_R	1	1	0	1	2	..T.................... | ..G....................	.........C..... | .........A.....	................... | ...................
121	chrY	+	20094088	20094208	YRS_F	YRS_P	YRS_R	1	1	0	1	2	...................G... | ...................T...	...T........... | ...A...........	................... | ...................
115	chrY	+	20096640	20096754	YRS_F	YRS_P	YRS_R	0	0	2	2	2	....................... | .......................	............... | ...............	......G...C........ | ......A...T........
116	chrY	+	20097513	20097628	YRS_F	YRS_P	YRS_R	2	0	0	2	2	.G..........C.......... | .T..........G..........	............... | ...............	................... | ...................
117	chrY	+	20098262	20098378	YRS_F	YRS_P	YRS_R	2	0	0	2	2	..............T....G... | ..............G....A...	............... | ...............	................... | ...................
117	chrY	+	20098387	20098503	YRS_F	YRS_P	YRS_R	2	0	0	2	2	..T................G... | ..G................T...	............... | ...............	................... | ...................
117	chrY	+	20099015	20099131	YRS_F	YRS_P	YRS_R	0	0	2	2	2	....................... | .......................	............... | ...............	...T...C........... | ...A...G...........
115	chrY	+	20099266	20099380	YRS_F	YRS_P	YRS_R	0	0	2	2	2	....................... | .......................	............... | ...............	......G...C........ | ......A...T........
118	chrY	+	20099514	20099631	YRS_F	YRS_P	YRS_R	1	0	1	2	2	..T.................... | ..G....................	............... | ...............	.......C........... | .......T...........
121	chrY	+	20100389	20100509	YRS_F	YRS_P	YRS_R	1	0	1	2	2	..................G.... | ..................T....	............... | ...............	.........G......... | .........T.........
117	chrY	+	20101396	20101512	YRS_F	YRS_P	YRS_R	1	0	1	2	2	................A...... | ................T......	............... | ...............	.................C. | .................A.
121	chrY	+	20101646	20101766	YRS_F	YRS_P	YRS_R	1	0	1	2	2	.........G............. | .........A.............	............... | ...............	....C.............. | ....G..............
117	chrY	+	20102403	20102519	YRS_F	YRS_P	YRS_R	1	1	0	1	2	............C.......... | ............T..........	........A...... | ........T......	................... | ...................
117	chrY	+	20102908	20103024	YRS_F	YRS_P	YRS_R	2	0	0	2	2	............CT......... | ............TA.........	............... | ...............	................... | ...................
117	chrY	+	20103912	20104028	YRS_F	YRS_P	YRS_R	1	0	1	2	2	...................G... | ...................A...	............... | ...............	...T............... | ...A...............
117	chrY	+	20105289	20105405	YRS_F	YRS_P	YRS_R	0	0	2	2	2	....................... | .......................	............... | ...............	.......C.......T... | .......G.......C...
117	chrY	+	20105789	20105905	YRS_F	YRS_P	YRS_R	0	1	1	1	2	....................... | .......................	....G.......... | ....T..........	................T.. | ................A..
117	chrY	+	20106164	20106280	YRS_F	YRS_P	YRS_R	1	0	1	2	2	..............T........ | ..............A........	............... | ...............	............T...... | ............C......
121	chrY	+	20107163	20107283	YRS_F	YRS_P	YRS_R	1	0	1	2	2	.G..................... | .T.....................	............... | ...............	......G............ | ......A............
117	chrY	+	20107292	20107408	YRS_F	YRS_P	YRS_R	2	0	0	2	2	............CT......... | ............TA.........	............... | ...............	................... | ...................
117	chrY	+	20107542	20107658	YRS_F	YRS_P	YRS_R	1	0	1	2	2	.....T................. | .....C.................	............... | ...............	A.................. | C..................
117	chrY	+	20109421	20109537	YRS_F	YRS_P	YRS_R	2	0	0	2	2	.....T....C............ | .....C....T............	............... | ...............	................... | ...................
117	chrY	+	20109671	20109787	YRS_F	YRS_P	YRS_R	1	0	1	2	2	............C.......... | ............T..........	............... | ...............	.............C..... | .............A.....
117	chrY	+	20109921	20110037	YRS_F	YRS_P	YRS_R	1	0	1	2	2	...................G... | ...................T...	............... | ...............	...........T....... | ...........A.......
121	chrY	+	20110804	20110924	YRS_F	YRS_P	YRS_R	1	0	1	2	2	.....................G. | .....................A.	............... | ...............	.G................. | .T.................
117	chrY	+	20112560	20112676	YRS_F	YRS_P	YRS_R	2	0	0	2	2	..T..................G. | ..C..................T.	............... | ...............	................... | ...................
117	chrY	+	20112685	20112801	YRS_F	YRS_P	YRS_R	1	0	1	2	2	..T.................... | ..A....................	............... | ...............	...........T....... | ...........A.......
117	chrY	+	20113688	20113804	YRS_F	YRS_P	YRS_R	1	0	1	2	2	...............A....... | ...............T.......	............... | ...............	..............A.... | ..............T....
117	chrY	+	20114192	20114308	YRS_F	YRS_P	YRS_R	2	0	0	2	2	..T..........T......... | ..G..........G.........	............... | ...............	................... | ...................
117	chrY	+	20114317	20114433	YRS_F	YRS_P	YRS_R	2	0	0	2	2	..T.........C.......... | ..G.........G..........	............... | ...............	................... | ...................
121	chrY	+	20114567	20114687	YRS_F	YRS_P	YRS_R	2	0	0	2	2	.G...........T......... | .T...........A.........	............... | ...............	................... | ...................
121	chrY	+	20115824	20115944	YRS_F	YRS_P	YRS_R	1	0	1	2	2	........A.............. | ........C..............	............... | ...............	..G................ | ..T................
117	chrY	+	20116202	20116318	YRS_F	YRS_P	YRS_R	0	0	2	2	2	....................... | .......................	............... | ...............	A.........C........ | T.........T........
117	chrY	+	20116575	20116691	YRS_F	YRS_P	YRS_R	1	1	0	1	2	................A...... | ................C......	.........C..... | .........T.....	................... | ...................
121	chrY	+	20116824	20116944	YRS_F	YRS_P	YRS_R	1	0	1	2	2	...................G... | ...................T...	............... | ...............	..................T | ..................A
117	chrY	+	20117202	20117318	YRS_F	YRS_P	YRS_R	1	1	0	1	2	...............A....... | ...............T.......	T.............. | A..............	................... | ...................
117	chrY	+	20119334	20119450	YRS_F	YRS_P	YRS_R	2	0	0	2	2	..T..................G. | ..C..................T.	............... | ...............	................... | ...................
117	chrY	+	20119584	20119700	YRS_F	YRS_P	YRS_R	0	1	1	1	2	....................... | .......................	........A...... | ........C......	.......C........... | .......G...........
117	chrY	+	20119709	20119825	YRS_F	YRS_P	YRS_R	2	0	0	2	2	...G........C.......... | ...T........T..........	............... | ...............	................... | ...................
117	chrY	+	20119959	20120075	YRS_F	YRS_P	YRS_R	0	0	2	2	2	....................... | .......................	............... | ...............	...T...C........... | ...A...G...........
117	chrY	+	20121333	20121449	YRS_F	YRS_P	YRS_R	1	0	1	2	2	.............T......... | .............A.........	............... | ...............	...T............... | ...A...............
117	chrY	+	20122202	20122318	YRS_F	YRS_P	YRS_R	2	0	0	2	2	........A...C.......... | ........G...T..........	............... | ...............	................... | ...................
117	chrY	+	20122949	20123065	YRS_F	YRS_P	YRS_R	1	0	1	2	2	.............T......... | .............A.........	............... | ...............	...T............... | ...A...............
117	chrY	+	20124692	20124808	YRS_F	YRS_P	YRS_R	1	0	1	2	2	............C.......... | ............T..........	............... | ...............	...T............... | ...A...............
116	chrY	+	20124942	20125057	YRS_F	YRS_P	YRS_R	2	0	0	2	2	...G...............G... | ...T...............C...	............... | ...............	................... | ...................
117	chrY	+	20125315	20125431	YRS_F	YRS_P	YRS_R	0	0	2	2	2	....................... | .......................	............... | ...............	.G...............C. | .T...............A.
116	chrY	+	20126193	20126308	YRS_F	YRS_P	YRS_R	1	1	0	1	2	............C.......... | ............G..........	.......C....... | .......T.......	................... | ...................
117	chrY	+	20126317	20126433	YRS_F	YRS_P	YRS_R	1	1	0	1	2	.....T................. | .....C.................	....G.......... | ....C..........	................... | ...................
117	chrY	+	20127446	20127562	YRS_F	YRS_P	YRS_R	1	0	1	2	2	...................G... | ...................T...	............... | ...............	.......C........... | .......T...........
117	chrY	+	20128694	20128810	YRS_F	YRS_P	YRS_R	1	0	1	2	2	.G..................... | .A.....................	............... | ...............	..........C........ | ..........T........
117	chrY	+	20129191	20129307	YRS_F	YRS_P	YRS_R	0	0	2	2	2	....................... | .......................	............... | ...............	A.G................ | C.T................
117	chrY	+	20129441	20129557	YRS_F	YRS_P	YRS_R	1	1	0	1	2	...................G... | ...................A...	.............A. | .............C.	................... | ...................
117	chrY	+	20129816	20129932	YRS_F	YRS_P	YRS_R	2	0	0	2	2	...................G.G. | ...................T.T.	............... | ...............	................... | ...................
117	chrY	+	20130690	20130806	YRS_F	YRS_P	YRS_R	2	0	0	2	2	.................A.G... | .................T.T...	............... | ...............	................... | ...................
117	chrY	+	20131313	20131429	YRS_F	YRS_P	YRS_R	1	0	1	2	2	.........G............. | .........A.............	............... | ...............	.G................. | .T.................
117	chrY	+	20132189	20132305	YRS_F	YRS_P	YRS_R	1	0	1	2	2	...................G... | ...................T...	............... | ...............	...........T....... | ...........A.......
121	chrY	+	20132314	20132434	YRS_F	YRS_P	YRS_R	1	0	1	2	2	.........G............. | .........A.............	............... | ...............	....C.............. | ....G..............
117	chrY	+	20133068	20133184	YRS_F	YRS_P	YRS_R	2	0	0	2	2	.................A.G... | .................T.T...	............... | ...............	................... | ...................
117	chrY	+	20133193	20133309	YRS_F	YRS_P	YRS_R	1	1	0	1	2	................A...... | ................C......	.........C..... | .........T.....	................... | ...................
121	chrY	+	20133441	20133561	YRS_F	YRS_P	YRS_R	0	0	2	2	2	....................... | .......................	............... | ...............	.G................T | .T................A
117	chrY	+	20133944	20134060	YRS_F	YRS_P	YRS_R	1	0	1	2	2	..................G.... | ..................C....	............... | ...............	..........C........ | ..........T........
117	chrY	+	20134319	20134435	YRS_F	YRS_P	YRS_R	1	1	0	1	2	.............T......... | .............G.........	....G.......... | ....T..........	................... | ...................
117	chrY	+	20135319	20135435	YRS_F	YRS_P	YRS_R	0	0	2	2	2	....................... | .......................	............... | ...............	....C............C. | ....G............G.
116	chrY	+	20135694	20135809	YRS_F	YRS_P	YRS_R	0	0	2	2	2	....................... | .......................	............... | ...............	...........T.....C. | ...........A.....T.
117	chrY	+	20137573	20137689	YRS_F	YRS_P	YRS_R	1	0	1	2	2	.....................G. | .....................A.	............... | ...............	..........C........ | ..........T........
117	chrY	+	20138696	20138812	YRS_F	YRS_P	YRS_R	2	0	0	2	2	..T.........C.......... | ..G.........T..........	............... | ...............	................... | ...................
121	chrY	+	20140069	20140189	YRS_F	YRS_P	YRS_R	1	0	1	2	2	.............T......... | .............A.........	............... | ...............	..........C........ | ..........T........
117	chrY	+	20140448	20140564	YRS_F	YRS_P	YRS_R	0	0	2	2	2	....................... | .......................	............... | ...............	...........T.C..... | ...........A.G.....
117	chrY	+	20141202	20141318	YRS_F	YRS_P	YRS_R	2	0	0	2	2	..............T....G... | ..............G....T...	............... | ...............	................... | ...................
117	chrY	+	20141327	20141443	YRS_F	YRS_P	YRS_R	1	1	0	1	2	.....T................. | .....C.................	.........C..... | .........T.....	................... | ...................
117	chrY	+	20141452	20141568	YRS_F	YRS_P	YRS_R	0	1	1	1	2	....................... | .......................	T.............. | A..............	.......C........... | .......G...........
117	chrY	+	20142706	20142822	YRS_F	YRS_P	YRS_R	1	0	1	2	2	...G................... | ...T...................	............... | ...............	..........C........ | ..........T........
117	chrY	+	20143204	20143320	YRS_F	YRS_P	YRS_R	1	0	1	2	2	.........G............. | .........A.............	............... | ...............	......G............ | ......A............
117	chrY	+	20143454	20143570	YRS_F	YRS_P	YRS_R	0	1	1	1	2	....................... | .......................	..........T.... | ..........A....	...........T....... | ...........A.......
121	chrY	+	20144579	20144699	YRS_F	YRS_P	YRS_R	1	0	1	2	2	..............T........ | ..............A........	............... | ...............	.G................. | .T.................
117	chrY	+	20144708	20144824	YRS_F	YRS_P	YRS_R	2	0	0	2	2	............CT......... | ............TA.........	............... | ...............	................... | ...................
121	chrY	+	20145333	20145453	YRS_F	YRS_P	YRS_R	1	1	0	1	2	...................G... | ...................T...	.........C..... | .........G.....	................... | ...................
117	chrY	+	20146087	20146203	YRS_F	YRS_P	YRS_R	1	0	1	2	2	...G................... | ...T...................	............... | ...............	..........C........ | ..........T........
117	chrY	+	20146462	20146578	YRS_F	YRS_P	YRS_R	2	0	0	2	2	..........C..T......... | ..........G..C.........	............... | ...............	................... | ...................
117	chrY	+	20146587	20146703	YRS_F	YRS_P	YRS_R	1	1	0	1	2	...................G... | ...................T...	.....C......... | .....T.........	................... | ...................
117	chrY	+	20148164	20148280	YRS_F	YRS_P	YRS_R	2	0	0	2	2	...................G.G. | ...................T.T.	............... | ...............	................... | ...................
117	chrY	+	20148414	20148530	YRS_F	YRS_P	YRS_R	1	0	1	2	2	...G................... | ...T...................	............... | ...............	A.................. | C..................
117	chrY	+	20149279	20149395	YRS_F	YRS_P	YRS_R	1	1	0	1	2	............C.......... | ............T..........	.........C..... | .........A.....	................... | ...................
117	chrY	+	20150783	20150899	YRS_F	YRS_P	YRS_R	0	0	2	2	2	....................... | .......................	............... | ...............	.G.....C........... | .T.....T...........
117	chrY	+	20151161	20151277	YRS_F	YRS_P	YRS_R	0	0	2	2	2	....................... | .......................	............... | ...............	...T...C........... | ...A...G...........
117	chrY	+	20152159	20152275	YRS_F	YRS_P	YRS_R	2	0	0	2	2	..T..................G. | ..C..................T.	............... | ...............	................... | ...................
117	chrY	+	20152659	20152775	YRS_F	YRS_P	YRS_R	1	1	0	1	2	................A...... | ................C......	.........C..... | .........T.....	................... | ...................
121	chrY	+	20152907	20153027	YRS_F	YRS_P	YRS_R	0	0	2	2	2	....................... | .......................	............... | ...............	.G................T | .T................A
116	chrY	+	20153910	20154025	YRS_F	YRS_P	YRS_R	2	0	0	2	2	..........C......A..... | ..........T......T.....	............... | ...............	................... | ...................
117	chrY	+	20154159	20154275	YRS_F	YRS_P	YRS_R	2	0	0	2	2	.G.......G............. | .T.......C.............	............... | ...............	................... | ...................
121	chrY	+	20154409	20154529	YRS_F	YRS_P	YRS_R	2	0	0	2	2	.G.......G............. | .T.......C.............	............... | ...............	................... | ...................
117	chrY	+	20154662	20154778	YRS_F	YRS_P	YRS_R	0	0	2	2	2	....................... | .......................	............... | ...............	.....T...........C. | .....C...........G.
117	chrY	+	20154787	20154903	YRS_F	YRS_P	YRS_R	1	0	1	2	2	.....T................. | .....C.................	............... | ...............	A.................. | C..................
117	chrY	+	20157167	20157283	YRS_F	YRS_P	YRS_R	2	0	0	2	2	............CT......... | ............TA.........	............... | ...............	................... | ...................
121	chrY	+	20157418	20157538	YRS_F	YRS_P	YRS_R	0	1	1	1	2	....................... | .......................	.C............. | .G.............	..G................ | ..A................
117	chrY	+	20159550	20159666	YRS_F	YRS_P	YRS_R	1	0	1	2	2	.............T......... | .............A.........	............... | ...............	...T............... | ...A...............
117	chrY	+	20160419	20160535	YRS_F	YRS_P	YRS_R	2	0	0	2	2	........A...C.......... | ........G...T..........	............... | ...............	................... | ...................
117	chrY	+	20161168	20161284	YRS_F	YRS_P	YRS_R	1	0	1	2	2	.............T......... | .............A.........	............... | ...............	...T............... | ...A...............
117	chrY	+	20162911	20163027	YRS_F	YRS_P	YRS_R	1	0	1	2	2	............C.......... | ............T..........	............... | ...............	...T............... | ...A...............
116	chrY	+	20163161	20163276	YRS_F	YRS_P	YRS_R	2	0	0	2	2	...G...............G... | ...T...............C...	............... | ...............	................... | ...................
117	chrY	+	20163285	20163401	YRS_F	YRS_P	YRS_R	1	0	1	2	2	..T.................... | ..C....................	............... | ...............	.....T............. | .....C.............
117	chrY	+	20164156	20164272	YRS_F	YRS_P	YRS_R	1	0	1	2	2	.............T......... | .............A.........	............... | ...............	...T............... | ...A...............
117	chrY	+	20165277	20165393	YRS_F	YRS_P	YRS_R	1	1	0	1	2	...G................... | ...T...................	.C............. | .G.............	................... | ...................
117	chrY	+	20166274	20166390	YRS_F	YRS_P	YRS_R	2	0	0	2	2	...G.....G............. | ...A.....A.............	............... | ...............	................... | ...................
117	chrY	+	20167021	20167137	YRS_F	YRS_P	YRS_R	1	0	1	2	2	.............T......... | .............A.........	............... | ...............	...T............... | ...A...............
116	chrY	+	20167271	20167386	YRS_F	YRS_P	YRS_R	2	0	0	2	2	...G...............G... | ...T...............C...	............... | ...............	................... | ...................
117	chrY	+	20168775	20168891	YRS_F	YRS_P	YRS_R	1	0	1	2	2	...G................... | ...T...................	............... | ...............	..........C........ | ..........T........
117	chrY	+	20169273	20169389	YRS_F	YRS_P	YRS_R	1	0	1	2	2	.........G............. | .........A.............	............... | ...............	......G............ | ......A............
117	chrY	+	20169523	20169639	YRS_F	YRS_P	YRS_R	0	1	1	1	2	....................... | .......................	..........T.... | ..........A....	...........T....... | ...........A.......
121	chrY	+	20170648	20170768	YRS_F	YRS_P	YRS_R	1	0	1	2	2	..............T........ | ..............A........	............... | ...............	.G................. | .T.................
121	chrY	+	20171152	20171272	YRS_F	YRS_P	YRS_R	1	0	1	2	2	..............T........ | ..............A........	............... | ...............	.G................. | .T.................
117	chrY	+	20171281	20171397	YRS_F	YRS_P	YRS_R	2	0	0	2	2	............CT......... | ............TA.........	............... | ...............	................... | ...................
121	chrY	+	20171905	20172025	YRS_F	YRS_P	YRS_R	1	1	0	1	2	...................G... | ...................T...	.........C..... | .........G.....	................... | ...................
117	chrY	+	20172659	20172775	YRS_F	YRS_P	YRS_R	1	0	1	2	2	...G................... | ...T...................	............... | ...............	..........C........ | ..........T........
117	chrY	+	20173034	20173150	YRS_F	YRS_P	YRS_R	2	0	0	2	2	..........C..T......... | ..........G..C.........	............... | ...............	................... | ...................
116	chrY	+	20174542	20174657	YRS_F	YRS_P	YRS_R	0	0	2	2	2	....................... | .......................	............... | ...............	...........T.....C. | ...........A.....T.
117	chrY	+	20175291	20175407	YRS_F	YRS_P	YRS_R	2	0	0	2	2	.................A.G... | .................T.T...	............... | ...............	................... | ...................
117	chrY	+	20178296	20178412	YRS_F	YRS_P	YRS_R	0	0	2	2	2	....................... | .......................	............... | ...............	A.........C........ | G.........T........
117	chrY	+	20178800	20178916	YRS_F	YRS_P	YRS_R	2	0	0	2	2	...G..A................ | ...A..G................	............... | ...............	................... | ...................
117	chrY	+	20179300	20179416	YRS_F	YRS_P	YRS_R	1	0	1	2	2	.....................G. | .....................T.	............... | ...............	................T.. | ................C..
116	chrY	+	20179425	20179540	YRS_F	YRS_P	YRS_R	0	2	0	0	2	....................... | .......................	T...G.......... | A...C..........	................... | ...................
117	chrY	+	20179799	20179915	YRS_F	YRS_P	YRS_R	1	0	1	2	2	.........G............. | .........T.............	............... | ...............	..........C........ | ..........T........
121	chrY	+	20180049	20180169	YRS_F	YRS_P	YRS_R	1	1	0	1	2	.........G............. | .........T.............	....G.......... | ....T..........	................... | ...................
117	chrY	+	20180303	20180419	YRS_F	YRS_P	YRS_R	1	1	0	1	2	............C.......... | ............T..........	........A...... | ........T......	................... | ...................
117	chrY	+	20181183	20181299	YRS_F	YRS_P	YRS_R	1	0	1	2	2	.............T......... | .............A.........	............... | ...............	...T............... | ...A...............
121	chrY	+	20183428	20183548	YRS_F	YRS_P	YRS_R	2	0	0	2	2	A.............T........ | C.............A........	............... | ...............	................... | ...................
117	chrY	+	20183557	20183673	YRS_F	YRS_P	YRS_R	2	0	0	2	2	............CT......... | ............TA.........	............... | ...............	................... | ...................
117	chrY	+	20183807	20183923	YRS_F	YRS_P	YRS_R	0	0	2	2	2	....................... | .......................	............... | ...............	....C....G......... | ....T....T.........
117	chrY	+	20184305	20184421	YRS_F	YRS_P	YRS_R	1	0	1	2	2	................A...... | ................C......	............... | ...............	...............T... | ...............C...
117	chrY	+	20184680	20184796	YRS_F	YRS_P	YRS_R	1	1	0	1	2	............C.......... | ............T..........	........A...... | ........T......	................... | ...................
117	chrY	+	20185185	20185301	YRS_F	YRS_P	YRS_R	2	0	0	2	2	............CT......... | ............TA.........	............... | ...............	................... | ...................
117	chrY	+	20186189	20186305	YRS_F	YRS_P	YRS_R	1	0	1	2	2	...................G... | ...................A...	............... | ...............	...T............... | ...A...............
117	chrY	+	20187568	20187684	YRS_F	YRS_P	YRS_R	0	0	2	2	2	....................... | .......................	............... | ...............	.G.....C........... | .T.....T...........
117	chrY	+	20187946	20188062	YRS_F	YRS_P	YRS_R	0	0	2	2	2	....................... | .......................	............... | ...............	...T...C........... | ...A...G...........
117	chrY	+	20188944	20189060	YRS_F	YRS_P	YRS_R	2	0	0	2	2	..T..................G. | ..C..................T.	............... | ...............	................... | ...................
117	chrY	+	20189444	20189560	YRS_F	YRS_P	YRS_R	1	1	0	1	2	................A...... | ................C......	.........C..... | .........T.....	................... | ...................
121	chrY	+	20189692	20189812	YRS_F	YRS_P	YRS_R	0	0	2	2	2	....................... | .......................	............... | ...............	.G................T | .T................A
116	chrY	+	20190695	20190810	YRS_F	YRS_P	YRS_R	2	0	0	2	2	..........C......A..... | ..........T......T.....	............... | ...............	................... | ...................
117	chrY	+	20190944	20191060	YRS_F	YRS_P	YRS_R	2	0	0	2	2	.G.......G............. | .T.......C.............	............... | ...............	................... | ...................
121	chrY	+	20191194	20191314	YRS_F	YRS_P	YRS_R	2	0	0	2	2	.G.......G............. | .T.......C.............	............... | ...............	................... | ...................
117	chrY	+	20191448	20191564	YRS_F	YRS_P	YRS_R	1	1	0	1	2	..........C............ | ..........A............	............C.. | ............G..	................... | ...................
117	chrY	+	20191573	20191689	YRS_F	YRS_P	YRS_R	1	0	1	2	2	.....T................. | .....C.................	............... | ...............	A.................. | C..................
117	chrY	+	20191947	20192063	YRS_F	YRS_P	YRS_R	2	0	0	2	2	..T..................G. | ..C..................T.	............... | ...............	................... | ...................
117	chrY	+	20192072	20192188	YRS_F	YRS_P	YRS_R	1	0	1	2	2	..T.................... | ..A....................	............... | ...............	...........T....... | ...........A.......
117	chrY	+	20193074	20193190	YRS_F	YRS_P	YRS_R	1	0	1	2	2	...............A....... | ...............T.......	............... | ...............	..............A.... | ..............T....
117	chrY	+	20193578	20193694	YRS_F	YRS_P	YRS_R	2	0	0	2	2	..T..........T......... | ..G..........G.........	............... | ...............	................... | ...................
117	chrY	+	20193703	20193819	YRS_F	YRS_P	YRS_R	2	0	0	2	2	..T.........C.......... | ..G.........G..........	............... | ...............	................... | ...................
121	chrY	+	20193953	20194073	YRS_F	YRS_P	YRS_R	2	0	0	2	2	.G...........T......... | .T...........A.........	............... | ...............	................... | ...................
121	chrY	+	20195209	20195329	YRS_F	YRS_P	YRS_R	1	0	1	2	2	........A.............. | ........C..............	............... | ...............	..G................ | ..T................
117	chrY	+	20195462	20195578	YRS_F	YRS_P	YRS_R	0	1	1	1	2	....................... | .......................	.C............. | .G.............	.............C..... | .............G.....
117	chrY	+	20195962	20196078	YRS_F	YRS_P	YRS_R	1	1	0	1	2	...............A....... | ...............G.......	....G.......... | ....C..........	................... | ...................
117	chrY	+	20196961	20197077	YRS_F	YRS_P	YRS_R	1	1	0	1	2	...............A....... | ...............T.......	....G.......... | ....A..........	................... | ...................
117	chrY	+	20197086	20197202	YRS_F	YRS_P	YRS_R	0	1	1	1	2	....................... | .......................	.............A. | .............C.	.G................. | .A.................
117	chrY	+	20197961	20198077	YRS_F	YRS_P	YRS_R	0	0	2	2	2	....................... | .......................	............... | ...............	..G..T............. | ..T..G.............
117	chrY	+	20198337	20198453	YRS_F	YRS_P	YRS_R	0	0	2	2	2	....................... | .......................	............... | ...............	..G..T............. | ..T..G.............
117	chrY	+	20198462	20198578	YRS_F	YRS_P	YRS_R	1	0	1	2	2	..........C............ | ..........T............	............... | ...............	.G................. | .T.................
117	chrY	+	20198837	20198953	YRS_F	YRS_P	YRS_R	0	2	0	0	2	....................... | .......................	.C..........C.. | .G..........T..	................... | ...................
117	chrY	+	20199213	20199329	YRS_F	YRS_P	YRS_R	0	0	2	2	2	....................... | .......................	............... | ...............	..G..T............. | ..T..G.............
117	chrY	+	20199589	20199705	YRS_F	YRS_P	YRS_R	0	0	2	2	2	....................... | .......................	............... | ...............	..G..T............. | ..T..G.............
117	chrY	+	20199714	20199830	YRS_F	YRS_P	YRS_R	1	0	1	2	2	..........C............ | ..........T............	............... | ...............	A.................. | T..................
117	chrY	+	20200464	20200580	YRS_F	YRS_P	YRS_R	1	1	0	1	2	...G................... | ...A...................	....G.......... | ....C..........	................... | ...................
117	chrY	+	20201464	20201580	YRS_F	YRS_P	YRS_R	1	0	1	2	2	...............A....... | ...............T.......	............... | ...............	....C.............. | ....G..............
117	chrY	+	20201839	20201955	YRS_F	YRS_P	YRS_R	0	2	0	0	2	....................... | .......................	.C..........C.. | .G..........G..	................... | ...................
117	chrY	+	20202214	20202330	YRS_F	YRS_P	YRS_R	0	0	2	2	2	....................... | .......................	............... | ...............	..G..T............. | ..T..G.............
117	chrY	+	20202339	20202455	YRS_F	YRS_P	YRS_R	1	0	1	2	2	..........C............ | ..........T............	............... | ...............	.........G......... | .........A.........
117	chrY	+	20202464	20202580	YRS_F	YRS_P	YRS_R	1	1	0	1	2	.......C............... | .......A...............	.C............. | .G.............	................... | ...................
117	chrY	+	20202714	20202830	YRS_F	YRS_P	YRS_R	1	0	1	2	2	.G..................... | .A.....................	............... | ...............	.G................. | .A.................
117	chrY	+	20203339	20203455	YRS_F	YRS_P	YRS_R	1	0	1	2	2	...............A....... | ...............T.......	............... | ...............	.G................. | .A.................
117	chrY	+	20203839	20203955	YRS_F	YRS_P	YRS_R	0	1	1	1	2	....................... | .......................	....G.......... | ....C..........	..............A.... | ..............G....
117	chrY	+	20205339	20205455	YRS_F	YRS_P	YRS_R	0	0	2	2	2	....................... | .......................	............... | ...............	..G..T............. | ..T..G.............
117	chrY	+	20205464	20205580	YRS_F	YRS_P	YRS_R	1	0	1	2	2	..........C............ | ..........T............	............... | ...............	.........G......... | .........A.........
117	chrY	+	20205589	20205705	YRS_F	YRS_P	YRS_R	1	1	0	1	2	.......C............... | .......A...............	.C............. | .G.............	................... | ...................
117	chrY	+	20205839	20205955	YRS_F	YRS_P	YRS_R	1	0	1	2	2	.G..................... | .A.....................	............... | ...............	.G................. | .A.................
117	chrY	+	20205964	20206080	YRS_F	YRS_P	YRS_R	2	0	0	2	2	............C......G... | ............G......T...	............... | ...............	................... | ...................
117	chrY	+	20206464	20206580	YRS_F	YRS_P	YRS_R	1	0	1	2	2	...............A....... | ...............T.......	............... | ...............	.G................. | .A.................
117	chrY	+	20206964	20207080	YRS_F	YRS_P	YRS_R	0	1	1	1	2	....................... | .......................	....G.......... | ....C..........	..............A.... | ..............G....
117	chrY	+	20257807	20257923	YRS_F	YRS_P	YRS_R	0	1	1	1	2	....................... | .......................	.....C......... | .....T.........	.G................. | .T.................
117	chrY	+	20258687	20258803	YRS_F	YRS_P	YRS_R	2	0	0	2	2	............CT......... | ............TA.........	............... | ...............	................... | ...................
117	chrY	+	20259809	20259925	YRS_F	YRS_P	YRS_R	0	0	2	2	2	....................... | .......................	............... | ...............	A.........C........ | G.........T........
117	chrY	+	20260555	20260671	YRS_F	YRS_P	YRS_R	1	0	1	2	2	...G................... | ...T...................	............... | ...............	..G................ | ..T................
117	chrY	+	20261553	20261669	YRS_F	YRS_P	YRS_R	2	0	0	2	2	...G.....G............. | ...T.....A.............	............... | ...............	................... | ...................
117	chrY	+	20262050	20262166	YRS_F	YRS_P	YRS_R	1	0	1	2	2	...G................... | ...T...................	............... | ...............	...............T... | ...............C...
117	chrY	+	20262300	20262416	YRS_F	YRS_P	YRS_R	1	0	1	2	2	.............T......... | .............A.........	............... | ...............	...T............... | ...A...............
116	chrY	+	20262550	20262665	YRS_F	YRS_P	YRS_R	2	0	0	2	2	...G...............G... | ...T...............C...	............... | ...............	................... | ...................
117	chrY	+	20263294	20263410	YRS_F	YRS_P	YRS_R	2	0	0	2	2	...G..A................ | ...T..G................	............... | ...............	................... | ...................
117	chrY	+	20263544	20263660	YRS_F	YRS_P	YRS_R	1	0	1	2	2	.............T......... | .............A.........	............... | ...............	...T............... | ...A...............
116	chrY	+	20263794	20263909	YRS_F	YRS_P	YRS_R	2	0	0	2	2	...G...............G... | ...T...............C...	............... | ...............	................... | ...................
117	chrY	+	20264789	20264905	YRS_F	YRS_P	YRS_R	1	1	0	1	2	...G................... | ...T...................	.C............. | .G.............	................... | ...................
117	chrY	+	20265411	20265527	YRS_F	YRS_P	YRS_R	1	0	1	2	2	............C.......... | ............T..........	............... | ...............	...T............... | ...A...............
116	chrY	+	20265661	20265776	YRS_F	YRS_P	YRS_R	2	0	0	2	2	...G...............G... | ...T...............C...	............... | ...............	................... | ...................
117	chrY	+	20266281	20266397	YRS_F	YRS_P	YRS_R	2	0	0	2	2	...G..A................ | ...T..G................	............... | ...............	................... | ...................
117	chrY	+	20266531	20266647	YRS_F	YRS_P	YRS_R	1	0	1	2	2	.............T......... | .............A.........	............... | ...............	...T............... | ...A...............
116	chrY	+	20266781	20266896	YRS_F	YRS_P	YRS_R	2	0	0	2	2	...G...............G... | ...T...............C...	............... | ...............	................... | ...................
117	chrY	+	20268149	20268265	YRS_F	YRS_P	YRS_R	1	0	1	2	2	...G................... | ...T...................	............... | ...............	..G................ | ..T................
117	chrY	+	20269271	20269387	YRS_F	YRS_P	YRS_R	2	0	0	2	2	...................G.G. | ...................T.T.	............... | ...............	................... | ...................
117	chrY	+	20269521	20269637	YRS_F	YRS_P	YRS_R	1	0	1	2	2	...G................... | ...T...................	............... | ...............	A.................. | C..................
117	chrY	+	20270511	20270627	YRS_F	YRS_P	YRS_R	2	0	0	2	2	...G........C.......... | ...T........T..........	............... | ...............	................... | ...................
117	chrY	+	20270883	20270999	YRS_F	YRS_P	YRS_R	1	0	1	2	2	...................G... | ...................T...	............... | ...............	.......C........... | .......T...........
117	chrY	+	20272131	20272247	YRS_F	YRS_P	YRS_R	1	0	1	2	2	.G..................... | .A.....................	............... | ...............	..........C........ | ..........T........
117	chrY	+	20272628	20272744	YRS_F	YRS_P	YRS_R	0	0	2	2	2	....................... | .......................	............... | ...............	A.G................ | C.T................
117	chrY	+	20272878	20272994	YRS_F	YRS_P	YRS_R	1	1	0	1	2	...................G... | ...................A...	.............A. | .............C.	................... | ...................
117	chrY	+	20273253	20273369	YRS_F	YRS_P	YRS_R	2	0	0	2	2	...................G.G. | ...................T.T.	............... | ...............	................... | ...................
117	chrY	+	20273874	20273990	YRS_F	YRS_P	YRS_R	1	0	1	2	2	...G................... | ...T...................	............... | ...............	A.................. | T..................
117	chrY	+	20274623	20274739	YRS_F	YRS_P	YRS_R	0	0	2	2	2	....................... | .......................	............... | ...............	........A..T....... | ........T..G.......
117	chrY	+	20274998	20275114	YRS_F	YRS_P	YRS_R	1	1	0	1	2	............C.......... | ............T..........	.C............. | .A.............	................... | ...................
117	chrY	+	20275497	20275613	YRS_F	YRS_P	YRS_R	0	1	1	1	2	....................... | .......................	.........C..... | .........T.....	.................C. | .................G.
117	chrY	+	20276494	20276610	YRS_F	YRS_P	YRS_R	1	0	1	2	2	.......C............... | .......T...............	............... | ...............	..G................ | ..T................
117	chrY	+	20276993	20277109	YRS_F	YRS_P	YRS_R	0	0	2	2	2	....................... | .......................	............... | ...............	.G.............T... | .T.............C...
117	chrY	+	20277242	20277358	YRS_F	YRS_P	YRS_R	1	0	1	2	2	...................G... | ...................T...	............... | ...............	...............T... | ...............C...
117	chrY	+	20278989	20279105	YRS_F	YRS_P	YRS_R	1	0	1	2	2	............C.......... | ............T..........	............... | ...............	..G................ | ..T................
117	chrY	+	20279737	20279853	YRS_F	YRS_P	YRS_R	1	0	1	2	2	...................G... | ...................T...	............... | ...............	.G................. | .T.................
117	chrY	+	20279987	20280103	YRS_F	YRS_P	YRS_R	1	0	1	2	2	...G................... | ...T...................	............... | ...............	A.................. | T..................
117	chrY	+	20280985	20281101	YRS_F	YRS_P	YRS_R	1	0	1	2	2	.......C............... | .......T...............	............... | ...............	..G................ | ..T................
116	chrY	+	20282107	20282222	YRS_F	YRS_P	YRS_R	1	1	0	1	2	............C.......... | ............T..........	.C............. | .G.............	................... | ...................
117	chrY	+	20282978	20283094	YRS_F	YRS_P	YRS_R	2	0	0	2	2	...G........C.......... | ...T........T..........	............... | ...............	................... | ...................
117	chrY	+	20283103	20283219	YRS_F	YRS_P	YRS_R	2	0	0	2	2	......A............G... | ......G............A...	............... | ...............	................... | ...................
117	chrY	+	20283228	20283344	YRS_F	YRS_P	YRS_R	1	1	0	1	2	............C.......... | ............T..........	.C............. | .A.............	................... | ...................
117	chrY	+	20283976	20284092	YRS_F	YRS_P	YRS_R	1	1	0	1	2	............C.......... | ............T..........	.C............. | .A.............	................... | ...................
117	chrY	+	20284976	20285092	YRS_F	YRS_P	YRS_R	1	1	0	1	2	...............A....... | ...............G.......	....G.......... | ....C..........	................... | ...................
117	chrY	+	20285226	20285342	YRS_F	YRS_P	YRS_R	1	1	0	1	2	..................G.... | ..................T....	....G.......... | ....C..........	................... | ...................
117	chrY	+	20287602	20287718	YRS_F	YRS_P	YRS_R	0	1	1	1	2	....................... | .......................	....G.......... | ....C..........	.....T............. | .....G.............
117	chrY	+	20287727	20287843	YRS_F	YRS_P	YRS_R	1	1	0	1	2	...............A....... | ...............G.......	....G.......... | ....C..........	................... | ...................
117	chrY	+	20287977	20288093	YRS_F	YRS_P	YRS_R	1	1	0	1	2	...G................... | ...C...................	....G.......... | ....C..........	................... | ...................
117	chrY	+	20288477	20288593	YRS_F	YRS_P	YRS_R	1	0	1	2	2	.....................G. | .....................T.	............... | ...............	.G................. | .A.................
117	chrY	+	20288727	20288843	YRS_F	YRS_P	YRS_R	0	0	2	2	2	....................... | .......................	............... | ...............	..G..T............. | ..T..G.............
117	chrY	+	20288852	20288968	YRS_F	YRS_P	YRS_R	1	0	1	2	2	..........C............ | ..........T............	............... | ...............	.G................. | .T.................
117	chrY	+	20289227	20289343	YRS_F	YRS_P	YRS_R	0	2	0	0	2	....................... | .......................	.C..........C.. | .G..........T..	................... | ...................
117	chrY	+	20290978	20291094	YRS_F	YRS_P	YRS_R	0	1	1	1	2	....................... | .......................	....G.......... | ....C..........	.....T............. | .....G.............
117	chrY	+	20291103	20291219	YRS_F	YRS_P	YRS_R	1	1	0	1	2	...............A....... | ...............G.......	....G.......... | ....C..........	................... | ...................
117	chrY	+	20291603	20291719	YRS_F	YRS_P	YRS_R	1	1	0	1	2	...................G... | ...................C...	....G.......... | ....C..........	................... | ...................
117	chrY	+	20293227	20293343	YRS_F	YRS_P	YRS_R	1	1	0	1	2	.........G............. | .........A.............	......T........ | ......A........	................... | ...................
117	chrY	+	20293852	20293968	YRS_F	YRS_P	YRS_R	1	0	1	2	2	.....................G. | .....................T.	............... | ...............	.G................. | .A.................
117	chrY	+	20294226	20294342	YRS_F	YRS_P	YRS_R	1	1	0	1	2	..................G.... | ..................T....	....G.......... | ....C..........	................... | ...................
117	chrY	+	20294976	20295092	YRS_F	YRS_P	YRS_R	1	1	0	1	2	...............A....... | ...............G.......	....G.......... | ....C..........	................... | ...................
117	chrY	+	20295226	20295342	YRS_F	YRS_P	YRS_R	1	1	0	1	2	...G................... | ...C...................	....G.......... | ....C..........	................... | ...................
116	chrY	+	20295351	20295466	YRS_F	YRS_P	YRS_R	1	1	0	1	2	...............A....... | ...............T.......	.C............. | .A.............	................... | ...................
117	chrY	+	20296099	20296215	YRS_F	YRS_P	YRS_R	1	1	0	1	2	............C.......... | ............T..........	..T............ | ..G............	................... | ...................
117	chrY	+	20296596	20296712	YRS_F	YRS_P	YRS_R	1	1	0	1	2	...G................... | ...T...................	.C............. | .A.............	................... | ...................
117	chrY	+	20296721	20296837	YRS_F	YRS_P	YRS_R	1	0	1	2	2	...G................... | ...T...................	............... | ...............	...T............... | ...A...............
117	chrY	+	20299214	20299330	YRS_F	YRS_P	YRS_R	0	1	1	1	2	....................... | .......................	............C.. | ............T..	......G............ | ......A............
117	chrY	+	20299464	20299580	YRS_F	YRS_P	YRS_R	1	1	0	1	2	............C.......... | ............T..........	.C............. | .A.............	................... | ...................
117	chrY	+	20299589	20299705	YRS_F	YRS_P	YRS_R	1	0	1	2	2	...................G... | ...................T...	............... | ...............	...T............... | ...A...............
117	chrY	+	20300214	20300330	YRS_F	YRS_P	YRS_R	2	0	0	2	2	A..G................... | G..T...................	............... | ...............	................... | ...................
116	chrY	+	20300835	20300950	YRS_F	YRS_P	YRS_R	2	0	0	2	2	......A............G... | ......T............A...	............... | ...............	................... | ...................
117	chrY	+	20302203	20302319	YRS_F	YRS_P	YRS_R	1	0	1	2	2	...G................... | ...T...................	............... | ...............	.........G......... | .........A.........
117	chrY	+	20304073	20304189	YRS_F	YRS_P	YRS_R	0	1	1	1	2	....................... | .......................	.........C..... | .........T.....	......G............ | ......A............
117	chrY	+	20305692	20305808	YRS_F	YRS_P	YRS_R	1	0	1	2	2	...G................... | ...T...................	............... | ...............	.................C. | .................T.
117	chrY	+	20305941	20306057	YRS_F	YRS_P	YRS_R	0	0	2	2	2	....................... | .......................	............... | ...............	A.........C........ | G.........T........
117	chrY	+	20307184	20307300	YRS_F	YRS_P	YRS_R	0	1	1	1	2	....................... | .......................	.....C......... | .....T.........	...........T....... | ...........A.......
117	chrY	+	20307309	20307425	YRS_F	YRS_P	YRS_R	1	1	0	1	2	..............T........ | ..............A........	............C.. | ............T..	................... | ...................
117	chrY	+	20307559	20307675	YRS_F	YRS_P	YRS_R	2	0	0	2	2	...........A.......G... | ...........T.......C...	............... | ...............	................... | ...................
117	chrY	+	20308059	20308175	YRS_F	YRS_P	YRS_R	2	0	0	2	2	.........G...T......... | .........A...C.........	............... | ...............	................... | ...................
117	chrY	+	20309179	20309295	YRS_F	YRS_P	YRS_R	0	0	2	2	2	....................... | .......................	............... | ...............	........A..T....... | ........T..G.......
117	chrY	+	20309304	20309420	YRS_F	YRS_P	YRS_R	1	0	1	2	2	............C.......... | ............T..........	............... | ...............	..G................ | ..A................
117	chrY	+	20311049	20311165	YRS_F	YRS_P	YRS_R	2	0	0	2	2	............C......G... | ............G......T...	............... | ...............	................... | ...................
116	chrY	+	20311174	20311289	YRS_F	YRS_P	YRS_R	2	0	0	2	2	...........A.......G... | ...........T.......C...	............... | ...............	................... | ...................
117	chrY	+	20311548	20311664	YRS_F	YRS_P	YRS_R	1	0	1	2	2	...................G... | ...................T...	............... | ...............	..........C........ | ..........G........
117	chrY	+	20311673	20311789	YRS_F	YRS_P	YRS_R	2	0	0	2	2	.........G...T......... | .........A...C.........	............... | ...............	................... | ...................
117	chrY	+	20312170	20312286	YRS_F	YRS_P	YRS_R	1	0	1	2	2	.......C............... | .......T...............	............... | ...............	..G................ | ..T................
117	chrY	+	20312670	20312786	YRS_F	YRS_P	YRS_R	2	0	0	2	2	.........G.........G... | .........A.........C...	............... | ...............	................... | ...................
117	chrY	+	20313295	20313411	YRS_F	YRS_P	YRS_R	2	0	0	2	2	.............T.A....... | .............G.T.......	............... | ...............	................... | ...................
117	chrY	+	20313670	20313786	YRS_F	YRS_P	YRS_R	0	1	1	1	2	....................... | .......................	.....C......... | .....T.........	...........T....... | ...........A.......
117	chrY	+	20315292	20315408	YRS_F	YRS_P	YRS_R	1	0	1	2	2	.........G............. | .........A.............	............... | ...............	..............A.... | ..............G....
117	chrY	+	20315917	20316033	YRS_F	YRS_P	YRS_R	1	0	1	2	2	.......C............... | .......A...............	............... | ...............	.................C. | .................A.
117	chrY	+	20317166	20317282	YRS_F	YRS_P	YRS_R	1	0	1	2	2	..T.................... | ..A....................	............... | ...............	..........C........ | ..........G........
117	chrY	+	20317541	20317657	YRS_F	YRS_P	YRS_R	0	1	1	1	2	....................... | .......................	.....C......... | .....T.........	...........T....... | ...........A.......
117	chrY	+	20317666	20317782	YRS_F	YRS_P	YRS_R	1	1	0	1	2	..............T........ | ..............A........	............C.. | ............T..	................... | ...................
117	chrY	+	20317791	20317907	YRS_F	YRS_P	YRS_R	2	0	0	2	2	............C......G... | ............G......T...	............... | ...............	................... | ...................
117	chrY	+	20318291	20318407	YRS_F	YRS_P	YRS_R	2	0	0	2	2	.........G...T......... | .........A...C.........	............... | ...............	................... | ...................
117	chrY	+	20318921	20319037	YRS_F	YRS_P	YRS_R	1	1	0	1	2	...G................... | ...C...................	....G.......... | ....C..........	................... | ...................
117	chrY	+	20319421	20319537	YRS_F	YRS_P	YRS_R	1	0	1	2	2	.....................G. | .....................T.	............... | ...............	.G................. | .A.................
117	chrY	+	20319546	20319662	YRS_F	YRS_P	YRS_R	2	0	0	2	2	............C......G... | ............G......T...	............... | ...............	................... | ...................
117	chrY	+	20320046	20320162	YRS_F	YRS_P	YRS_R	1	0	1	2	2	...............A....... | ...............T.......	............... | ...............	.G................. | .A.................
117	chrY	+	20320546	20320662	YRS_F	YRS_P	YRS_R	0	1	1	1	2	....................... | .......................	....G.......... | ....C..........	..............A.... | ..............G....
117	chrY	+	20321296	20321412	YRS_F	YRS_P	YRS_R	0	1	1	1	2	....................... | .......................	............C.. | ............G..	.....T............. | .....G.............
117	chrY	+	20322046	20322162	YRS_F	YRS_P	YRS_R	1	1	0	1	2	.........G............. | .........A.............	......T........ | ......A........	................... | ...................
117	chrY	+	20322421	20322537	YRS_F	YRS_P	YRS_R	0	1	1	1	2	....................... | .......................	.C............. | .G.............	...T............... | ...A...............
117	chrY	+	20322671	20322787	YRS_F	YRS_P	YRS_R	0	1	1	1	2	....................... | .......................	.C............. | .G.............	.....T............. | .....G.............
117	chrY	+	20323046	20323162	YRS_F	YRS_P	YRS_R	0	1	1	1	2	....................... | .......................	....G.......... | ....C..........	..............A.... | ..............G....
117	chrY	+	20323546	20323662	YRS_F	YRS_P	YRS_R	1	1	0	1	2	.......C............... | .......A...............	.C............. | .G.............	................... | ...................
117	chrY	+	20325046	20325162	YRS_F	YRS_P	YRS_R	1	1	0	1	2	.G..................... | .C.....................	.............A. | .............C.	................... | ...................
117	chrY	+	20325171	20325287	YRS_F	YRS_P	YRS_R	2	0	0	2	2	.......CA.............. | .......AG..............	............... | ...............	................... | ...................
117	chrY	+	20325796	20325912	YRS_F	YRS_P	YRS_R	0	1	1	1	2	....................... | .......................	.C............. | .G.............	...T............... | ...A...............
117	chrY	+	20326421	20326537	YRS_F	YRS_P	YRS_R	1	1	0	1	2	..................G.... | ..................T....	....G.......... | ....C..........	................... | ...................
117	chrY	+	20327421	20327537	YRS_F	YRS_P	YRS_R	0	1	1	1	2	....................... | .......................	...T........... | ...G...........	A.................. | T..................
117	chrY	+	20327796	20327912	YRS_F	YRS_P	YRS_R	0	1	1	1	2	....................... | .......................	.C............. | .G.............	.............C..... | .............G.....
117	chrY	+	20328296	20328412	YRS_F	YRS_P	YRS_R	1	1	0	1	2	...............A....... | ...............G.......	....G.......... | ....C..........	................... | ...................
117	chrY	+	20329296	20329412	YRS_F	YRS_P	YRS_R	1	1	0	1	2	...............A....... | ...............T.......	....G.......... | ....A..........	................... | ...................
117	chrY	+	20329546	20329662	YRS_F	YRS_P	YRS_R	1	1	0	1	2	...............A....... | ...............G.......	....G.......... | ....C..........	................... | ...................
117	chrY	+	20330046	20330162	YRS_F	YRS_P	YRS_R	1	1	0	1	2	...................G... | ...................C...	....G.......... | ....C..........	................... | ...................
117	chrY	+	20331670	20331786	YRS_F	YRS_P	YRS_R	1	1	0	1	2	.........G............. | .........A.............	......T........ | ......A........	................... | ...................
117	chrY	+	20332295	20332411	YRS_F	YRS_P	YRS_R	1	0	1	2	2	.....................G. | .....................T.	............... | ...............	.G................. | .A.................
117	chrY	+	20332669	20332785	YRS_F	YRS_P	YRS_R	1	1	0	1	2	..................G.... | ..................T....	....G.......... | ....C..........	................... | ...................
117	chrY	+	20333419	20333535	YRS_F	YRS_P	YRS_R	1	1	0	1	2	...............A....... | ...............G.......	....G.......... | ....C..........	................... | ...................
117	chrY	+	20333669	20333785	YRS_F	YRS_P	YRS_R	1	1	0	1	2	...G................... | ...C...................	....G.......... | ....C..........	................... | ...................
117	chrY	+	20334168	20334284	YRS_F	YRS_P	YRS_R	1	0	1	2	2	.....................G. | .....................T.	............... | ...............	.G................. | .A.................
117	chrY	+	20334418	20334534	YRS_F	YRS_P	YRS_R	0	0	2	2	2	....................... | .......................	............... | ...............	..G..T............. | ..T..G.............
117	chrY	+	20334543	20334659	YRS_F	YRS_P	YRS_R	1	0	1	2	2	..........C............ | ..........T............	............... | ...............	.G................. | .T.................
117	chrY	+	20334918	20335034	YRS_F	YRS_P	YRS_R	0	2	0	0	2	....................... | .......................	.C..........C.. | .G..........T..	................... | ...................
117	chrY	+	20336669	20336785	YRS_F	YRS_P	YRS_R	0	1	1	1	2	....................... | .......................	....G.......... | ....C..........	.....T............. | .....G.............
117	chrY	+	20336794	20336910	YRS_F	YRS_P	YRS_R	1	1	0	1	2	...............A....... | ...............G.......	....G.......... | ....C..........	................... | ...................
117	chrY	+	20337294	20337410	YRS_F	YRS_P	YRS_R	1	1	0	1	2	...................G... | ...................C...	....G.......... | ....C..........	................... | ...................
117	chrY	+	20338044	20338160	YRS_F	YRS_P	YRS_R	1	1	0	1	2	...G................... | ...A...................	....G.......... | ....C..........	................... | ...................
117	chrY	+	20339044	20339160	YRS_F	YRS_P	YRS_R	1	0	1	2	2	...............A....... | ...............T.......	............... | ...............	....C.............. | ....G..............
117	chrY	+	20339419	20339535	YRS_F	YRS_P	YRS_R	0	2	0	0	2	....................... | .......................	.C..........C.. | .G..........G..	................... | ...................
117	chrY	+	20339794	20339910	YRS_F	YRS_P	YRS_R	0	0	2	2	2	....................... | .......................	............... | ...............	..G..T............. | ..T..G.............
117	chrY	+	20339919	20340035	YRS_F	YRS_P	YRS_R	1	0	1	2	2	..........C............ | ..........T............	............... | ...............	.........G......... | .........A.........
117	chrY	+	20340044	20340160	YRS_F	YRS_P	YRS_R	1	1	0	1	2	.......C............... | .......A...............	.C............. | .G.............	................... | ...................
117	chrY	+	20340294	20340410	YRS_F	YRS_P	YRS_R	1	0	1	2	2	.G..................... | .A.....................	............... | ...............	.G................. | .A.................
117	chrY	+	20340418	20340534	YRS_F	YRS_P	YRS_R	2	0	0	2	2	............C......G... | ............G......A...	............... | ...............	................... | ...................
117	chrY	+	20340918	20341034	YRS_F	YRS_P	YRS_R	1	1	0	1	2	...............A....... | ...............T.......	.C............. | .G.............	................... | ...................
117	chrY	+	20341168	20341284	YRS_F	YRS_P	YRS_R	0	1	1	1	2	....................... | .......................	.............A. | .............C.	.G................. | .A.................
117	chrY	+	20342043	20342159	YRS_F	YRS_P	YRS_R	0	0	2	2	2	....................... | .......................	............... | ...............	..G..T............. | ..T..G.............
117	chrY	+	20342419	20342535	YRS_F	YRS_P	YRS_R	0	0	2	2	2	....................... | .......................	............... | ...............	..G..T............. | ..T..G.............
117	chrY	+	20342544	20342660	YRS_F	YRS_P	YRS_R	1	0	1	2	2	..........C............ | ..........T............	............... | ...............	A.................. | T..................
117	chrY	+	20343045	20343161	YRS_F	YRS_P	YRS_R	1	0	1	2	2	...................G... | ...................T...	............... | ...............	...T............... | ...C...............
117	chrY	+	20343295	20343411	YRS_F	YRS_P	YRS_R	1	1	0	1	2	..................G.... | ..................T....	....G.......... | ....C..........	................... | ...................
117	chrY	+	20344670	20344786	YRS_F	YRS_P	YRS_R	1	0	1	2	2	.......C............... | .......T...............	............... | ...............	.....T............. | .....G.............
116	chrY	+	20345170	20345285	YRS_F	YRS_P	YRS_R	2	0	0	2	2	.G................G.... | .C................A....	............... | ...............	................... | ...................
117	chrY	+	20345294	20345410	YRS_F	YRS_P	YRS_R	1	1	0	1	2	.......C............... | .......A...............	.C............. | .G.............	................... | ...................
117	chrY	+	20345544	20345660	YRS_F	YRS_P	YRS_R	1	0	1	2	2	......A................ | ......G................	............... | ...............	.....T............. | .....G.............
117	chrY	+	20346044	20346160	YRS_F	YRS_P	YRS_R	2	0	0	2	2	............C......G... | ............G......T...	............... | ...............	................... | ...................
117	chrY	+	20346294	20346410	YRS_F	YRS_P	YRS_R	0	1	1	1	2	....................... | .......................	....G.......... | ....C..........	.G................. | .T.................
117	chrY	+	20347294	20347410	YRS_F	YRS_P	YRS_R	1	1	0	1	2	.......C............... | .......A...............	.C............. | .G.............	................... | ...................
117	chrY	+	20347794	20347910	YRS_F	YRS_P	YRS_R	0	1	1	1	2	....................... | .......................	....G.......... | ....C..........	.G................. | .T.................
117	chrY	+	20348169	20348285	YRS_F	YRS_P	YRS_R	1	1	0	1	2	.......C............... | .......T...............	.C............. | .G.............	................... | ...................
117	chrY	+	20349294	20349410	YRS_F	YRS_P	YRS_R	2	0	0	2	2	............C......G... | ............G......T...	............... | ...............	................... | ...................
117	chrY	+	20349544	20349660	YRS_F	YRS_P	YRS_R	0	1	1	1	2	....................... | .......................	....G.......... | ....C..........	.G................. | .T.................
117	chrY	+	20349794	20349910	YRS_F	YRS_P	YRS_R	1	1	0	1	2	..........C............ | ..........T............	.C............. | .G.............	................... | ...................
117	chrY	+	20350294	20350410	YRS_F	YRS_P	YRS_R	1	0	1	2	2	.................A..... | .................C.....	............... | ...............	...........T....... | ...........A.......
117	chrY	+	20350795	20350911	YRS_F	YRS_P	YRS_R	1	1	0	1	2	............C.......... | ............G..........	....G.......... | ....T..........	................... | ...................
117	chrY	+	20350920	20351036	YRS_F	YRS_P	YRS_R	2	0	0	2	2	......A...........G.... | ......G...........T....	............... | ...............	................... | ...................
117	chr12	+	29175297	29175413	YRS_F	YRS_P	YRS_R	2	1	0	2	3	...........A..........T | ...........T..........G	.......C....... | .......G.......	................... | ...................
117	chrY	+	20055354	20055470	YRS_F	YRS_P	YRS_R	1	0	2	3	3	.................A..... | .................T.....	............... | ...............	..G.C.............. | ..C.T..............
117	chrY	+	20055479	20055595	YRS_F	YRS_P	YRS_R	0	3	0	0	3	....................... | .......................	..T....C.C..... | ..C....T.A.....	................... | ...................
117	chrY	+	20055729	20055845	YRS_F	YRS_P	YRS_R	1	0	2	3	3	.G..................... | .C.....................	............... | ...............	......G.......A.... | ......T.......T....
117	chrY	+	20055854	20055970	YRS_F	YRS_P	YRS_R	1	1	1	2	3	.............T......... | .............C.........	T.............. | A..............	....C.............. | ....T..............
117	chrY	+	20056603	20056719	YRS_F	YRS_P	YRS_R	1	0	2	3	3	.........G............. | .........A.............	............... | ...............	.GG................ | .CT................
117	chrY	+	20057228	20057344	YRS_F	YRS_P	YRS_R	1	1	1	2	3	................A...... | ................T......	.......C....... | .......G.......	.............C..... | .............T.....
117	chrY	+	20057728	20057844	YRS_F	YRS_P	YRS_R	0	0	3	3	3	....................... | .......................	............... | ...............	....C.G...C........ | ....T.A...T........
117	chrY	+	20057853	20057969	YRS_F	YRS_P	YRS_R	1	0	2	3	3	.........G............. | .........A.............	............... | ...............	.GG................ | .CT................
117	chrY	+	20058478	20058594	YRS_F	YRS_P	YRS_R	1	1	1	2	3	................A...... | ................T......	.......C....... | .......G.......	.............C..... | .............T.....
117	chrY	+	20059479	20059595	YRS_F	YRS_P	YRS_R	1	1	1	2	3	................A...... | ................T......	.......C....... | .......G.......	.............C..... | .............T.....
117	chrY	+	20059729	20059845	YRS_F	YRS_P	YRS_R	2	1	0	2	3	........A..........G... | ........C..........T...	..........T.... | ..........C....	................... | ...................
117	chrY	+	20060479	20060595	YRS_F	YRS_P	YRS_R	3	0	0	3	3	.G.........A..T........ | .C.........C..G........	............... | ...............	................... | ...................
117	chrY	-	20061185	20061301	YRS_R	YRS_P	YRS_F	1	0	2	3	3	.G................. | .A.................	............... | ...............	............CT......... | ............TA.........
117	chrY	-	20061564	20061680	YRS_R	YRS_P	YRS_F	2	0	1	3	3	..........C.....T.. | ..........A.....C..	............... | ...............	................A...... | ................C......
116	chrY	-	20062314	20062429	YRS_R	YRS_P	YRS_F	2	0	1	3	3	...........T.....C. | ...........A.....T.	............... | ...............	A...................... | T......................
117	chrY	-	20062563	20062679	YRS_R	YRS_P	YRS_F	0	1	2	2	3	................... | ...................	....G.......... | ....C..........	............CT......... | ............TA.........
117	chrY	-	20062817	20062933	YRS_R	YRS_P	YRS_F	3	0	0	3	3	.GG............T... | .AT............C...	............... | ...............	....................... | .......................
117	chrY	-	20063192	20063308	YRS_R	YRS_P	YRS_F	2	0	1	3	3	A.........C........ | G.........T........	............... | ...............	............C.......... | ............G..........
117	chrY	-	20063567	20063683	YRS_R	YRS_P	YRS_F	1	0	2	3	3	.......C........... | .......G...........	............... | ...............	.G........C............ | .A........T............
117	chrY	-	20063817	20063933	YRS_R	YRS_P	YRS_F	1	0	2	3	3	................T.. | ................C..	............... | ...............	..T..................G. | ..C..................T.
117	chrY	-	20064692	20064808	YRS_R	YRS_P	YRS_F	1	0	2	3	3	.......C........... | .......G...........	............... | ...............	.G........C............ | .A........T............
117	chrY	-	20066075	20066191	YRS_R	YRS_P	YRS_F	2	1	0	2	3	.............C....T | .............A....C	..............A | ..............G	....................... | .......................
117	chrY	-	20066579	20066695	YRS_R	YRS_P	YRS_F	3	0	0	3	3	AG.....C........... | GT.....T...........	............... | ...............	....................... | .......................
117	chrY	-	20066704	20066820	YRS_R	YRS_P	YRS_F	0	1	2	2	3	................... | ...................	....G.......... | ....C..........	............C.....G.... | ............T.....C....
117	chrY	-	20066829	20066945	YRS_R	YRS_P	YRS_F	0	0	3	3	3	................... | ...................	............... | ...............	.........G...T....G.... | .........C...G....A....
117	chrY	-	20067079	20067195	YRS_R	YRS_P	YRS_F	0	0	3	3	3	................... | ...................	............... | ...............	............C...A..G... | ............G...C..T...
117	chrY	-	20068332	20068448	YRS_R	YRS_P	YRS_F	1	0	2	3	3	...T............... | ...A...............	............... | ...............	...G.............A..... | ...T.............T.....
117	chrY	-	20069825	20069941	YRS_R	YRS_P	YRS_F	2	0	1	3	3	...T...C........... | ...A...G...........	............... | ...............	............C.......... | ............T..........
117	chrY	-	20070075	20070191	YRS_R	YRS_P	YRS_F	3	0	0	3	3	.....T...G..T...... | .....G...C..A......	............... | ...............	....................... | .......................
115	chrY	-	20070325	20070439	YRS_R	YRS_P	YRS_F	2	1	0	2	3	......G...C........ | ......A...T........	.........C..... | .........T.....	....................... | .......................
117	chrY	-	20073205	20073321	YRS_R	YRS_P	YRS_F	1	0	2	3	3	.G................. | .A.................	............... | ...............	............CT......... | ............TA.........
117	chrY	-	20073960	20074076	YRS_R	YRS_P	YRS_F	1	0	2	3	3	..........C........ | ..........T........	............... | ...............	...G.....G............. | ...T.....T.............
117	chrY	-	20074335	20074451	YRS_R	YRS_P	YRS_F	1	0	2	3	3	..........C........ | ..........T........	............... | ...............	...G...............G... | ...T...............C...
117	chrY	-	20074835	20074951	YRS_R	YRS_P	YRS_F	0	0	3	3	3	................... | ...................	............... | ...............	.........GC.C.......... | .........TT.T..........
117	chrY	-	20074960	20075076	YRS_R	YRS_P	YRS_F	1	2	0	1	3	..G................ | ..T................	....GC......... | ....CT.........	....................... | .......................
117	chrY	-	20075705	20075821	YRS_R	YRS_P	YRS_F	1	2	0	1	3	.G................. | .T.................	T........C..... | A........T.....	....................... | .......................
117	chrY	-	20075830	20075946	YRS_R	YRS_P	YRS_F	1	1	1	2	3	.............C..... | .............T.....	.C............. | .A.............	...G................... | ...T...................
116	chrY	-	20076577	20076692	YRS_R	YRS_P	YRS_F	1	1	1	2	3	..G................ | ..T................	......T........ | ......A........	..T.................... | ..G....................
117	chrY	-	20077201	20077317	YRS_R	YRS_P	YRS_F	0	1	2	2	3	................... | ...................	.....C......... | .....G.........	..............T....G... | ..............G....A...
115	chrY	-	20077326	20077440	YRS_R	YRS_P	YRS_F	3	0	0	3	3	......GC..C........ | ......AA..T........	............... | ...............	....................... | .......................
121	chrY	-	20077823	20077943	YRS_R	YRS_P	YRS_F	0	1	2	2	3	................... | ...................	.C............. | .A.............	............C......G... | ............A......T...
117	chrY	-	20078077	20078193	YRS_R	YRS_P	YRS_F	1	0	2	3	3	....C.............. | ....G..............	............... | ...............	...G..............G.... | ...T..............A....
121	chrY	-	20078577	20078697	YRS_R	YRS_P	YRS_F	2	0	1	3	3	.........G........T | .........C........C	............... | ...............	..................G.... | ..................T....
117	chrY	-	20079330	20079446	YRS_R	YRS_P	YRS_F	0	1	2	2	3	................... | ...................	....G.......... | ....T..........	...G........C.......... | ...T........T..........
117	chrY	-	20079705	20079821	YRS_R	YRS_P	YRS_F	2	0	1	3	3	A.........C........ | G.........T........	............... | ...............	..................G.... | ..................A....
117	chrY	-	20080209	20080325	YRS_R	YRS_P	YRS_F	2	0	1	3	3	...TC.............. | ...AA..............	............... | ...............	.....................G. | .....................A.
121	chrY	-	20081334	20081454	YRS_R	YRS_P	YRS_F	1	1	1	2	3	.G................. | .T.................	..............A | ..............G	...................G... | ...................T...
117	chrY	-	20081463	20081579	YRS_R	YRS_P	YRS_F	1	1	1	2	3	.G................. | .T.................	.C............. | .A.............	A...................... | G......................
117	chrY	-	20082091	20082207	YRS_R	YRS_P	YRS_F	3	0	0	3	3	.GG............T... | .AT............C...	............... | ...............	....................... | .......................
118	chrY	-	20082966	20083083	YRS_R	YRS_P	YRS_F	1	1	1	2	3	.......C........... | .......G...........	.......C....... | .......T.......	...G................... | ...T...................
116	chrY	+	20083454	20083569	YRS_F	YRS_P	YRS_R	3	0	0	3	3	...................GTG. | ...................TGT.	............... | ...............	................... | ...................
117	chrY	+	20083578	20083694	YRS_F	YRS_P	YRS_R	1	0	2	3	3	..................G.... | ..................C....	............... | ...............	.G.....C........... | .T.....T...........
117	chrY	+	20084334	20084450	YRS_F	YRS_P	YRS_R	1	1	1	2	3	....T.................. | ....C..................	.......C....... | .......G.......	.............C..... | .............T.....
117	chrY	+	20085083	20085199	YRS_F	YRS_P	YRS_R	1	0	2	3	3	.........G............. | .........A.............	............... | ...............	A.........C........ | G.........T........
117	chrY	+	20085581	20085697	YRS_F	YRS_P	YRS_R	1	0	2	3	3	.........G............. | .........A.............	............... | ...............	......G..G......... | ......C..T.........
116	chrY	+	20085956	20086071	YRS_F	YRS_P	YRS_R	3	0	0	3	3	...G.....G.........G... | ...T.....A.........C...	............... | ...............	................... | ...................
117	chrY	+	20088196	20088312	YRS_F	YRS_P	YRS_R	2	0	1	3	3	..............T....G... | ..............G....A...	............... | ...............	..G................ | ..T................
117	chrY	+	20089566	20089682	YRS_F	YRS_P	YRS_R	0	0	3	3	3	....................... | .......................	............... | ...............	.GG............T... | .AT............C...
117	chrY	+	20089945	20090061	YRS_F	YRS_P	YRS_R	2	0	1	3	3	..................GG... | ..................TT...	............... | ...............	...T............... | ...C...............
117	chrY	+	20091705	20091821	YRS_F	YRS_P	YRS_R	2	1	0	2	3	............CT......... | ............TA.........	............C.. | ............G..	................... | ...................
117	chrY	+	20092709	20092825	YRS_F	YRS_P	YRS_R	2	0	1	3	3	............CT......... | ............TA.........	............... | ...............	.G................. | .T.................
117	chrY	+	20093334	20093450	YRS_F	YRS_P	YRS_R	2	0	1	3	3	............C.....G.... | ............T.....C....	............... | ...............	.....T............. | .....C.............
117	chrY	+	20093709	20093825	YRS_F	YRS_P	YRS_R	1	1	1	2	3	.................A..... | .................T.....	.........C..... | .........A.....	...............T... | ...............A...
121	chrY	+	20093959	20094079	YRS_F	YRS_P	YRS_R	1	1	1	2	3	.G..................... | .T.....................	.........C..... | .........G.....	.G................. | .T.................
115	chrY	+	20094842	20094956	YRS_F	YRS_P	YRS_R	0	1	2	2	3	....................... | .......................	............C.. | ............G..	......G...C........ | ......A...T........
117	chrY	+	20095635	20095751	YRS_F	YRS_P	YRS_R	1	1	1	2	3	....T.................. | ....G..................	........A...... | ........C......	.G................. | .T.................
117	chrY	+	20095760	20095876	YRS_F	YRS_P	YRS_R	0	0	3	3	3	....................... | .......................	............... | ...............	.GG............T... | .AT............C...
117	chrY	+	20096139	20096255	YRS_F	YRS_P	YRS_R	2	0	1	3	3	.........G........G.... | .........C........A....	............... | ...............	.....T............. | .....G.............
118	chrY	+	20096264	20096381	YRS_F	YRS_P	YRS_R	2	0	1	3	3	............CT......... | ............TA.........	............... | ...............	...........T....... | ...........C.......
117	chrY	+	20096390	20096506	YRS_F	YRS_P	YRS_R	0	1	2	2	3	....................... | .......................	.......C....... | .......G.......	...T.....G......... | ...A.....A.........
117	chrY	+	20096763	20096879	YRS_F	YRS_P	YRS_R	2	1	0	2	3	..............T....G... | ..............G....A...	.....C......... | .....G.........	................... | ...................
117	chrY	+	20096888	20097004	YRS_F	YRS_P	YRS_R	2	0	1	3	3	..T...............G.... | ..G...............A....	............... | ...............	.......C........... | .......T...........
117	chrY	+	20097013	20097129	YRS_F	YRS_P	YRS_R	1	1	1	2	3	.....................G. | .....................A.	............C.. | ............T..	.G................. | .T.................
117	chrY	+	20097263	20097379	YRS_F	YRS_P	YRS_R	3	0	0	3	3	........A.........G..G. | ........G.........A..T.	............... | ...............	................... | ...................
117	chrY	+	20097637	20097753	YRS_F	YRS_P	YRS_R	1	0	2	3	3	.....T................. | .....C.................	............... | ...............	.G.......G......... | .T.......T.........
117	chrY	+	20098012	20098128	YRS_F	YRS_P	YRS_R	2	1	0	2	3	..........C........G... | ..........T........T...	......T........ | ......G........	................... | ...................
117	chrY	+	20098512	20098628	YRS_F	YRS_P	YRS_R	2	0	1	3	3	A....................G. | G....................A.	............... | ...............	.G................. | .T.................
117	chrY	+	20098637	20098753	YRS_F	YRS_P	YRS_R	2	1	0	2	3	..................GG... | ..................TT...	.......C....... | .......T.......	................... | ...................
121	chrY	+	20098762	20098882	YRS_F	YRS_P	YRS_R	3	0	0	3	3	...............A..G..G. | ...............G..A..T.	............... | ...............	................... | ...................
117	chrY	+	20099389	20099505	YRS_F	YRS_P	YRS_R	2	1	0	2	3	..............T....G... | ..............G....A...	.....C......... | .....G.........	................... | ...................
117	chrY	+	20099640	20099756	YRS_F	YRS_P	YRS_R	1	1	1	2	3	.....................G. | .....................A.	............C.. | ............T..	.G................. | .T.................
117	chrY	+	20099765	20099881	YRS_F	YRS_P	YRS_R	3	0	0	3	3	................A.GG... | ................T.TT...	............... | ...............	................... | ...................
117	chrY	+	20101146	20101262	YRS_F	YRS_P	YRS_R	3	0	0	3	3	..................GG.G. | ..................AA.C.	............... | ...............	................... | ...................
117	chrY	+	20101271	20101387	YRS_F	YRS_P	YRS_R	3	0	0	3	3	....T.......C.....G.... | ....C.......T.....T....	............... | ...............	................... | ...................
117	chrY	+	20102027	20102143	YRS_F	YRS_P	YRS_R	1	1	1	2	3	..........C............ | ..........T............	..........T.... | ..........C....	...T............... | ...C...............
117	chrY	+	20102528	20102644	YRS_F	YRS_P	YRS_R	3	0	0	3	3	......A.........A...T.. | ......G.........C...C..	............... | ...............	................... | ...................
117	chrY	+	20103033	20103149	YRS_F	YRS_P	YRS_R	2	1	0	2	3	...............A..G.... | ...............T..T....	....G.......... | ....C..........	................... | ...................
117	chrY	+	20103158	20103274	YRS_F	YRS_P	YRS_R	0	1	2	2	3	....................... | .......................	..............A | ..............G	.............C....T | .............A....C
117	chrY	+	20103662	20103778	YRS_F	YRS_P	YRS_R	3	0	0	3	3	............CT...A..... | ............TA...C.....	............... | ...............	................... | ...................
117	chrY	+	20104415	20104531	YRS_F	YRS_P	YRS_R	0	0	3	3	3	....................... | .......................	............... | ...............	A......C.........C. | C......G.........G.
117	chrY	+	20105914	20106030	YRS_F	YRS_P	YRS_R	1	0	2	3	3	................A...... | ................C......	............... | ...............	..........C.....T.. | ..........A.....C..
117	chrY	+	20106289	20106405	YRS_F	YRS_P	YRS_R	3	0	0	3	3	...G..A.....C.......... | ...T..G.....T..........	............... | ...............	................... | ...................
115	chrY	+	20108041	20108155	YRS_F	YRS_P	YRS_R	0	2	1	1	3	....................... | .......................	.......CA...... | .......AG......	.G................. | .T.................
117	chrY	+	20108164	20108280	YRS_F	YRS_P	YRS_R	3	0	0	3	3	............C....A.G... | ............T....T.T...	............... | ...............	................... | ...................
117	chrY	+	20108663	20108779	YRS_F	YRS_P	YRS_R	1	0	2	3	3	...................G... | ...................T...	............... | ...............	...........T.C..... | ...........A.T.....
121	chrY	+	20108788	20108908	YRS_F	YRS_P	YRS_R	1	1	1	2	3	...................G... | ...................C...	.............A. | .............C.	.G................. | .T.................
117	chrY	+	20109296	20109412	YRS_F	YRS_P	YRS_R	2	0	1	3	3	............C.....G.... | ............G.....T....	............... | ...............	.....T............. | .....G.............
121	chrY	+	20110046	20110166	YRS_F	YRS_P	YRS_R	1	1	1	2	3	....T.................. | ....C..................	.............A. | .............C.	.G................. | .T.................
117	chrY	+	20110550	20110666	YRS_F	YRS_P	YRS_R	0	0	3	3	3	....................... | .......................	............... | ...............	.GG............T... | .AT............C...
117	chrY	+	20111060	20111176	YRS_F	YRS_P	YRS_R	1	0	2	3	3	..............T........ | ..............C........	............... | ...............	....C.G............ | ....T.A............
117	chrY	+	20111185	20111301	YRS_F	YRS_P	YRS_R	1	0	2	3	3	..............T........ | ..............C........	............... | ...............	....C.G............ | ....T.A............
117	chrY	+	20111435	20111551	YRS_F	YRS_P	YRS_R	1	2	0	1	3	.....................G. | .....................A.	.......CA...... | .......AG......	................... | ...................
117	chrY	+	20112810	20112926	YRS_F	YRS_P	YRS_R	2	0	1	3	3	...........A..T........ | ...........T..G........	............... | ...............	.......C........... | .......G...........
117	chrY	+	20113060	20113176	YRS_F	YRS_P	YRS_R	1	2	0	1	3	................A...... | ................C......	.........C...A. | .........T...T.	................... | ...................
117	chrY	+	20113439	20113555	YRS_F	YRS_P	YRS_R	2	0	1	3	3	............CT......... | ............TA.........	............... | ...............	.G................. | .T.................
121	chrY	+	20113938	20114058	YRS_F	YRS_P	YRS_R	3	0	0	3	3	.G...........T....G.... | .T...........C....T....	............... | ...............	................... | ...................
117	chrY	+	20114067	20114183	YRS_F	YRS_P	YRS_R	2	1	0	2	3	............CT......... | ............TA.........	...T........... | ...C...........	................... | ...................
117	chrY	+	20114696	20114812	YRS_F	YRS_P	YRS_R	2	1	0	2	3	............CT......... | ............TA.........	............C.. | ............G..	................... | ...................
121	chrY	+	20115071	20115191	YRS_F	YRS_P	YRS_R	2	0	1	3	3	..................GG... | ..................AT...	............... | ...............	.....T............. | .....A.............
117	chrY	+	20116077	20116193	YRS_F	YRS_P	YRS_R	0	1	2	2	3	....................... | .......................	.....C......... | .....T.........	...T...C........... | ...A...G...........
117	chrY	+	20117581	20117697	YRS_F	YRS_P	YRS_R	2	0	1	3	3	............CT......... | ............TA.........	............... | ...............	..G................ | ..T................
117	chrY	+	20117706	20117822	YRS_F	YRS_P	YRS_R	2	0	1	3	3	...G........C.......... | ...T........G..........	............... | ...............	.G................. | .T.................
121	chrY	+	20118581	20118701	YRS_F	YRS_P	YRS_R	2	1	0	2	3	.G...........T......... | .T...........A.........	.............A. | .............T.	................... | ...................
117	chrY	+	20119834	20119950	YRS_F	YRS_P	YRS_R	1	2	0	1	3	................A...... | ................C......	....G..C....... | ....C..A.......	................... | ...................
117	chrY	+	20120709	20120825	YRS_F	YRS_P	YRS_R	1	0	2	3	3	.........G............. | .........A.............	............... | ...............	A.........C........ | T.........T........
117	chrY	+	20120959	20121075	YRS_F	YRS_P	YRS_R	1	1	1	2	3	.......C............... | .......T...............	....G.......... | ....C..........	..G................ | ..T................
117	chrY	+	20121208	20121324	YRS_F	YRS_P	YRS_R	2	0	1	3	3	.........G.........G... | .........A.........A...	............... | ...............	.........G......... | .........T.........
117	chrY	+	20122824	20122940	YRS_F	YRS_P	YRS_R	2	0	1	3	3	.........G.........G... | .........A.........A...	............... | ...............	.........G......... | .........T.........
117	chrY	+	20124070	20124186	YRS_F	YRS_P	YRS_R	3	0	0	3	3	...G.....G..C.......... | ...T.....A..T..........	............... | ...............	................... | ...................
117	chrY	+	20125943	20126059	YRS_F	YRS_P	YRS_R	1	1	1	2	3	..................G.... | ..................A....	....G.......... | ....C..........	.............C..... | .............A.....
117	chrY	+	20126068	20126184	YRS_F	YRS_P	YRS_R	3	0	0	3	3	.....T......C..A....... | .....C......A..T.......	............... | ...............	................... | ...................
117	chrY	+	20126442	20126558	YRS_F	YRS_P	YRS_R	2	1	0	2	3	............C.....G.... | ............T.....C....	.........C..... | .........T.....	................... | ...................
117	chrY	+	20126946	20127062	YRS_F	YRS_P	YRS_R	3	0	0	3	3	...........ACT......... | ...........TTA.........	............... | ...............	................... | ...................
117	chrY	+	20127071	20127187	YRS_F	YRS_P	YRS_R	1	1	1	2	3	..T.................... | ..G....................	T.............. | A..............	..........C........ | ..........A........
117	chrY	+	20129566	20129682	YRS_F	YRS_P	YRS_R	1	0	2	3	3	.......C............... | .......A...............	............... | ...............	AG................. | TC.................
117	chrY	+	20130190	20130306	YRS_F	YRS_P	YRS_R	1	0	2	3	3	............C.......... | ............T..........	............... | ...............	.G.........T....... | .T.........A.......
117	chrY	+	20131188	20131304	YRS_F	YRS_P	YRS_R	3	0	0	3	3	...G..A..............G. | ...T..G..............T.	............... | ...............	................... | ...................
117	chrY	+	20131563	20131679	YRS_F	YRS_P	YRS_R	0	0	3	3	3	....................... | .......................	............... | ...............	.GG............T... | .AT............C...
117	chrY	+	20131817	20131933	YRS_F	YRS_P	YRS_R	3	0	0	3	3	............CT.....G... | ............TA.....A...	............... | ...............	................... | ...................
116	chrY	+	20133820	20133935	YRS_F	YRS_P	YRS_R	3	0	0	3	3	...................GTG. | ...................TGT.	............... | ...............	................... | ...................
117	chrY	+	20134444	20134560	YRS_F	YRS_P	YRS_R	2	0	1	3	3	...........A..T........ | ...........C..G........	............... | ...............	..G................ | ..T................
117	chrY	+	20134694	20134810	YRS_F	YRS_P	YRS_R	1	0	2	3	3	......A................ | ......G................	............... | ...............	.......C.G......... | .......A.C.........
117	chrY	+	20134819	20134935	YRS_F	YRS_P	YRS_R	1	2	0	1	3	..................G.... | ..................A....	T...........C.. | C...........A..	................... | ...................
117	chrY	+	20135947	20136063	YRS_F	YRS_P	YRS_R	3	0	0	3	3	...G........CT......... | ...T........TA.........	............... | ...............	................... | ...................
117	chrY	+	20136196	20136312	YRS_F	YRS_P	YRS_R	2	0	1	3	3	..........C.C.......... | ..........G.T..........	............... | ...............	A.................. | T..................
117	chrY	+	20136321	20136437	YRS_F	YRS_P	YRS_R	0	2	1	1	3	....................... | .......................	T..T........... | A..A...........	.......C........... | .......G...........
117	chrY	+	20136571	20136687	YRS_F	YRS_P	YRS_R	1	2	0	1	3	.....................G. | .....................A.	.......CA...... | .......AG......	................... | ...................
117	chrY	+	20137948	20138064	YRS_F	YRS_P	YRS_R	1	0	2	3	3	..........C............ | ..........T............	............... | ...............	A.........C........ | T.........T........
116	chrY	+	20139071	20139186	YRS_F	YRS_P	YRS_R	2	0	1	3	3	A....................G. | G....................A.	............... | ...............	.G................. | .T.................
117	chrY	+	20139195	20139311	YRS_F	YRS_P	YRS_R	2	1	0	2	3	..................GG... | ..................TT...	.......C....... | .......T.......	................... | ...................
117	chrY	+	20139320	20139436	YRS_F	YRS_P	YRS_R	3	0	0	3	3	..............T...G..G. | ..............A...A..T.	............... | ...............	................... | ...................
117	chrY	+	20139694	20139810	YRS_F	YRS_P	YRS_R	1	0	2	3	3	.........G............. | .........A.............	............... | ...............	A.........C........ | T.........T........
117	chrY	+	20139819	20139935	YRS_F	YRS_P	YRS_R	2	1	0	2	3	..............T....G... | ..............G....A...	.........C..... | .........A.....	................... | ...................
118	chrY	+	20140573	20140690	YRS_F	YRS_P	YRS_R	2	0	1	3	3	...G.............A..... | ...T.............T.....	............... | ...............	...T............... | ...A...............
117	chrY	+	20140824	20140940	YRS_F	YRS_P	YRS_R	1	1	1	2	3	....................T.. | ....................A..	.C............. | .A.............	...........T....... | ...........A.......
117	chrY	+	20142206	20142322	YRS_F	YRS_P	YRS_R	3	0	0	3	3	............CT......T.. | ............TA......C..	............... | ...............	................... | ...................
117	chrY	+	20142331	20142447	YRS_F	YRS_P	YRS_R	2	1	0	2	3	..................GG... | ..................TA...	............C.. | ............G..	................... | ...................
117	chrY	+	20143079	20143195	YRS_F	YRS_P	YRS_R	1	0	2	3	3	.........G............. | .........C.............	............... | ...............	..............A.T.. | ..............T.A..
117	chrY	+	20143704	20143820	YRS_F	YRS_P	YRS_R	1	1	1	2	3	...G................... | ...T...................	.........C..... | .........G.....	..........C........ | ..........T........
117	chrY	+	20143954	20144070	YRS_F	YRS_P	YRS_R	2	0	1	3	3	.........G.........G... | .........T.........T...	............... | ...............	..........C........ | ..........T........
117	chrY	+	20144204	20144320	YRS_F	YRS_P	YRS_R	1	1	1	2	3	.........G............. | .........T.............	....G.......... | ....T..........	................T.. | ................A..
117	chrY	+	20145837	20145953	YRS_F	YRS_P	YRS_R	0	0	3	3	3	....................... | .......................	............... | ...............	.GG........T....... | .TT........A.......
117	chrY	+	20145962	20146078	YRS_F	YRS_P	YRS_R	2	0	1	3	3	.G........C............ | .A........T............	............... | ...............	.......C........... | .......G...........
117	chrY	+	20146337	20146453	YRS_F	YRS_P	YRS_R	0	1	2	2	3	....................... | .......................	.............A. | .............C.	A.........C........ | G.........T........
117	chrY	+	20146712	20146828	YRS_F	YRS_P	YRS_R	0	0	3	3	3	....................... | .......................	............... | ...............	.GG............T... | .AT............C...
117	chrY	+	20147539	20147655	YRS_F	YRS_P	YRS_R	2	0	1	3	3	..........C........G... | ..........T........A...	............... | ...............	..G................ | ..T................
117	chrY	+	20147664	20147780	YRS_F	YRS_P	YRS_R	1	2	0	1	3	...G................... | ...T...................	.C.......C..... | .A.......T.....	................... | ...................
117	chrY	+	20147789	20147905	YRS_F	YRS_P	YRS_R	2	1	0	2	3	.........G.........G... | .........A.........T...	............C.. | ............T..	................... | ...................
117	chrY	+	20148663	20148779	YRS_F	YRS_P	YRS_R	1	0	2	3	3	...G................... | ...T...................	............... | ...............	A.........C........ | G.........T........
117	chrY	+	20148788	20148904	YRS_F	YRS_P	YRS_R	0	1	2	2	3	....................... | .......................	..........T.... | ..........C....	........A..T....... | ........C..G.......
117	chrY	+	20149036	20149152	YRS_F	YRS_P	YRS_R	3	0	0	3	3	............C.T....G... | ............A.G....A...	............... | ...............	................... | ...................
117	chrY	+	20149404	20149520	YRS_F	YRS_P	YRS_R	1	1	1	2	3	.....T................. | .....G.................	.......C....... | .......A.......	...T............... | ...A...............
117	chrY	+	20149783	20149899	YRS_F	YRS_P	YRS_R	2	1	0	2	3	............CT......... | ............TA.........	............C.. | ............G..	................... | ...................
117	chrY	+	20149908	20150024	YRS_F	YRS_P	YRS_R	0	0	3	3	3	....................... | .......................	............... | ...............	A......C.........C. | C......G.........G.
117	chrY	+	20151286	20151402	YRS_F	YRS_P	YRS_R	1	0	2	3	3	..........C............ | ..........T............	............... | ...............	A.........C........ | T.........T........
116	chrY	+	20153286	20153401	YRS_F	YRS_P	YRS_R	3	0	0	3	3	...................GTG. | ...................TGT.	............... | ...............	................... | ...................
117	chrY	+	20153660	20153776	YRS_F	YRS_P	YRS_R	3	0	0	3	3	............C.....GG... | ............T.....CA...	............... | ...............	................... | ...................
117	chrY	+	20155036	20155152	YRS_F	YRS_P	YRS_R	3	0	0	3	3	............C.....G..G. | ............T.....C..C.	............... | ...............	................... | ...................
117	chrY	+	20155910	20156026	YRS_F	YRS_P	YRS_R	0	0	3	3	3	....................... | .......................	............... | ...............	.GG............T... | .AT............C...
117	chrY	+	20156913	20157029	YRS_F	YRS_P	YRS_R	1	1	1	2	3	............C.......... | ............T..........	............C.. | ............T..	...........T....... | ...........A.......
117	chrY	+	20158926	20159042	YRS_F	YRS_P	YRS_R	1	0	2	3	3	.........G............. | .........A.............	............... | ...............	A.........C........ | T.........T........
117	chrY	+	20159176	20159292	YRS_F	YRS_P	YRS_R	1	1	1	2	3	.......C............... | .......T...............	....G.......... | ....C..........	..G................ | ..T................
117	chrY	+	20159425	20159541	YRS_F	YRS_P	YRS_R	2	0	1	3	3	.........G.........G... | .........A.........A...	............... | ...............	.........G......... | .........T.........
117	chrY	+	20161043	20161159	YRS_F	YRS_P	YRS_R	2	0	1	3	3	.........G.........G... | .........A.........A...	............... | ...............	.........G......... | .........T.........
117	chrY	+	20162289	20162405	YRS_F	YRS_P	YRS_R	3	0	0	3	3	...G.....G..C.......... | ...T.....A..T..........	............... | ...............	................... | ...................
117	chrY	+	20163906	20164022	YRS_F	YRS_P	YRS_R	3	0	0	3	3	...G..A..............G. | ...T..G..............T.	............... | ...............	................... | ...................
117	chrY	+	20164031	20164147	YRS_F	YRS_P	YRS_R	1	0	2	3	3	.........G............. | .........A.............	............... | ...............	......G..G......... | ......C..T.........
116	chrY	+	20164406	20164521	YRS_F	YRS_P	YRS_R	3	0	0	3	3	...G.....G.........G... | ...T.....A.........C...	............... | ...............	................... | ...................
117	chrY	+	20166646	20166762	YRS_F	YRS_P	YRS_R	2	0	1	3	3	..............T....G... | ..............G....A...	............... | ...............	..G................ | ..T................
121	chrY	+	20168017	20168137	YRS_F	YRS_P	YRS_R	0	1	2	2	3	....................... | .......................	....G.......... | ....T..........	.GG................ | .AT................
117	chrY	+	20168400	20168516	YRS_F	YRS_P	YRS_R	2	1	0	2	3	..................GG... | ..................TA...	............C.. | ............G..	................... | ...................
117	chrY	+	20169148	20169264	YRS_F	YRS_P	YRS_R	1	0	2	3	3	.........G............. | .........C.............	............... | ...............	..............A.T.. | ..............T.A..
117	chrY	+	20169773	20169889	YRS_F	YRS_P	YRS_R	1	1	1	2	3	...G................... | ...T...................	.........C..... | .........G.....	..........C........ | ..........T........
117	chrY	+	20170023	20170139	YRS_F	YRS_P	YRS_R	2	0	1	3	3	.........G.........G... | .........T.........T...	............... | ...............	..........C........ | ..........T........
117	chrY	+	20170273	20170389	YRS_F	YRS_P	YRS_R	1	1	1	2	3	.........G............. | .........T.............	....G.......... | ....T..........	................T.. | ................A..
117	chrY	+	20170902	20171018	YRS_F	YRS_P	YRS_R	2	0	1	3	3	............C...A...... | ............T...C......	............... | ...............	................T.. | ................C..
117	chrY	+	20172409	20172525	YRS_F	YRS_P	YRS_R	0	0	3	3	3	....................... | .......................	............... | ...............	.GG........T....... | .TT........A.......
117	chrY	+	20172534	20172650	YRS_F	YRS_P	YRS_R	2	0	1	3	3	.G........C............ | .A........T............	............... | ...............	.......C........... | .......G...........
117	chrY	+	20172909	20173025	YRS_F	YRS_P	YRS_R	0	1	2	2	3	....................... | .......................	.............A. | .............C.	A.........C........ | G.........T........
117	chrY	+	20173159	20173275	YRS_F	YRS_P	YRS_R	3	0	0	3	3	...............AA.G.... | ...............TC.A....	............... | ...............	................... | ...................
117	chrY	+	20173284	20173400	YRS_F	YRS_P	YRS_R	0	0	3	3	3	....................... | .......................	............... | ...............	.GG............T... | .AT............C...
117	chrY	+	20174666	20174782	YRS_F	YRS_P	YRS_R	2	0	1	3	3	.G........C............ | .A........T............	............... | ...............	.......C........... | .......G...........
117	chrY	+	20174791	20174907	YRS_F	YRS_P	YRS_R	1	0	2	3	3	...G................... | ...T...................	............... | ...............	.G.........T....... | .T.........A.......
117	chrY	+	20175540	20175656	YRS_F	YRS_P	YRS_R	2	0	1	3	3	..T...............G.... | ..C...............A....	............... | ...............	..........C........ | ..........T........
117	chrY	+	20175914	20176030	YRS_F	YRS_P	YRS_R	0	0	3	3	3	....................... | .......................	............... | ...............	.GG............T... | .AT............C...
117	chrY	+	20176168	20176284	YRS_F	YRS_P	YRS_R	2	1	0	2	3	............CT......... | ............TA.........	....G.......... | ....C..........	................... | ...................
116	chrY	+	20176418	20176533	YRS_F	YRS_P	YRS_R	1	0	2	3	3	A...................... | T......................	............... | ...............	...........T.....C. | ...........A.....T.
117	chrY	+	20177042	20177158	YRS_F	YRS_P	YRS_R	0	2	1	1	3	....................... | .......................	.C..G.......... | .A..T..........	................T.. | ................A..
117	chrY	+	20177167	20177283	YRS_F	YRS_P	YRS_R	1	0	2	3	3	................A...... | ................C......	............... | ...............	..........C.....T.. | ..........A.....C..
117	chrY	+	20177546	20177662	YRS_F	YRS_P	YRS_R	2	0	1	3	3	............CT......... | ............TA.........	............... | ...............	.G................. | .A.................
117	chrY	+	20177921	20178037	YRS_F	YRS_P	YRS_R	2	0	1	3	3	.G........C............ | .A........T............	............... | ...............	.......C........... | .......G...........
117	chrY	+	20178046	20178162	YRS_F	YRS_P	YRS_R	2	0	1	3	3	...G..............G.... | ...T..............T....	............... | ...............	..........C........ | ..........T........
117	chrY	+	20179050	20179166	YRS_F	YRS_P	YRS_R	2	0	1	3	3	..T..................G. | ..C..................T.	............... | ...............	..........C........ | ..........T........
117	chrY	+	20180428	20180544	YRS_F	YRS_P	YRS_R	3	0	0	3	3	......A.........A...T.. | ......G.........C...C..	............... | ...............	................... | ...................
117	chrY	+	20180808	20180924	YRS_F	YRS_P	YRS_R	0	1	2	2	3	....................... | .......................	.....C......... | .....A.........	..G...........A.... | ..T...........T....
117	chrY	+	20181058	20181174	YRS_F	YRS_P	YRS_R	2	0	1	3	3	.........G.........G... | .........A.........A...	............... | ...............	.........G......... | .........T.........
117	chrY	+	20182055	20182171	YRS_F	YRS_P	YRS_R	1	1	1	2	3	...................G... | ...................T...	....G.......... | ....C..........	.G................. | .A.................
117	chrY	+	20182304	20182420	YRS_F	YRS_P	YRS_R	1	2	0	1	3	...................G... | ...................A...	.C.T........... | .A.G...........	................... | ...................
117	chrY	+	20183053	20183169	YRS_F	YRS_P	YRS_R	2	0	1	3	3	..T..................G. | ..C..................T.	............... | ...............	..........C........ | ..........T........
117	chrY	+	20183682	20183798	YRS_F	YRS_P	YRS_R	3	0	0	3	3	.......C.G........G.... | .......T.C........T....	............... | ...............	................... | ...................
117	chrY	+	20184430	20184546	YRS_F	YRS_P	YRS_R	1	1	1	2	3	...................G... | ...................A...	.C............. | .T.............	...T............... | ...A...............
117	chrY	+	20184805	20184921	YRS_F	YRS_P	YRS_R	3	0	0	3	3	......A.........A...T.. | ......G.........C...C..	............... | ...............	................... | ...................
117	chrY	+	20185310	20185426	YRS_F	YRS_P	YRS_R	2	1	0	2	3	...............A..G.... | ...............T..T....	....G.......... | ....C..........	................... | ...................
117	chrY	+	20185435	20185551	YRS_F	YRS_P	YRS_R	0	1	2	2	3	....................... | .......................	..............A | ..............G	.............C....T | .............A....C
117	chrY	+	20185939	20186055	YRS_F	YRS_P	YRS_R	3	0	0	3	3	............CT...A..... | ............TA...C.....	............... | ...............	................... | ...................
117	chrY	+	20186568	20186684	YRS_F	YRS_P	YRS_R	2	1	0	2	3	............CT......... | ............TA.........	............C.. | ............G..	................... | ...................
117	chrY	+	20186693	20186809	YRS_F	YRS_P	YRS_R	0	0	3	3	3	....................... | .......................	............... | ...............	A......C.........C. | C......G.........G.
117	chrY	+	20188071	20188187	YRS_F	YRS_P	YRS_R	1	0	2	3	3	..........C............ | ..........T............	............... | ...............	A.........C........ | T.........T........
116	chrY	+	20190071	20190186	YRS_F	YRS_P	YRS_R	3	0	0	3	3	...................GTG. | ...................TGT.	............... | ...............	................... | ...................
117	chrY	+	20190570	20190686	YRS_F	YRS_P	YRS_R	2	1	0	2	3	..T......G............. | ..G......A.............	.........C..... | .........A.....	................... | ...................
117	chrY	+	20191323	20191439	YRS_F	YRS_P	YRS_R	3	0	0	3	3	......A.....CT......... | ......G.....TA.........	............... | ...............	................... | ...................
117	chrY	+	20192197	20192313	YRS_F	YRS_P	YRS_R	2	0	1	3	3	...........A..T........ | ...........T..G........	............... | ...............	.......C........... | .......G...........
117	chrY	+	20192825	20192941	YRS_F	YRS_P	YRS_R	2	0	1	3	3	............CT......... | ............TA.........	............... | ...............	.G................. | .T.................
121	chrY	+	20193324	20193444	YRS_F	YRS_P	YRS_R	3	0	0	3	3	.G...........T....G.... | .T...........C....T....	............... | ...............	................... | ...................
117	chrY	+	20193453	20193569	YRS_F	YRS_P	YRS_R	2	1	0	2	3	............CT......... | ............TA.........	...T........... | ...C...........	................... | ...................
117	chrY	+	20194082	20194198	YRS_F	YRS_P	YRS_R	2	1	0	2	3	............CT......... | ............TA.........	............C.. | ............G..	................... | ...................
121	chrY	+	20194457	20194577	YRS_F	YRS_P	YRS_R	2	0	1	3	3	..................GG... | ..................AT...	............... | ...............	.....T............. | .....A.............
117	chrY	+	20195712	20195828	YRS_F	YRS_P	YRS_R	0	1	2	2	3	....................... | .......................	..............A | ..............C	.................CT | .................AG
117	chrY	+	20195837	20195953	YRS_F	YRS_P	YRS_R	1	1	1	2	3	...G................... | ...A...................	....G.......... | ....C..........	.....T............. | .....G.............
117	chrY	+	20196461	20196577	YRS_F	YRS_P	YRS_R	0	2	1	1	3	....................... | .......................	T...G.......... | A...C..........	.....T............. | .....G.............
117	chrY	+	20196586	20196702	YRS_F	YRS_P	YRS_R	2	1	0	2	3	...............A...G... | ...............G...T...	....G.......... | ....C..........	................... | ...................
117	chrY	+	20197336	20197452	YRS_F	YRS_P	YRS_R	1	1	1	2	3	.......C............... | .......A...............	.C............. | .G.............	.................C. | .................G.
118	chrY	+	20198211	20198328	YRS_F	YRS_P	YRS_R	0	1	2	2	3	....................... | .......................	..............A | ..............C	.................CT | .................AG
117	chrY	+	20198587	20198703	YRS_F	YRS_P	YRS_R	1	1	1	2	3	.......C............... | .......A...............	.C............. | .G.............	.................C. | .................G.
118	chrY	+	20199463	20199580	YRS_F	YRS_P	YRS_R	0	1	2	2	3	....................... | .......................	..............A | ..............C	.................CT | .................AG
117	chrY	+	20199839	20199955	YRS_F	YRS_P	YRS_R	2	1	0	2	3	.......C.......A....... | .......A.......C.......	.C............. | .G.............	................... | ...................
117	chrY	+	20200964	20201080	YRS_F	YRS_P	YRS_R	0	2	1	1	3	....................... | .......................	T...G.......... | A...C..........	.....T............. | .....G.............
117	chrY	+	20201089	20201205	YRS_F	YRS_P	YRS_R	2	1	0	2	3	...............A...G... | ...............G...T...	....G.......... | ....C..........	................... | ...................
117	chrY	+	20202839	20202955	YRS_F	YRS_P	YRS_R	2	1	0	2	3	............C......G... | ............G......T...	....G.......... | ....C..........	................... | ...................
117	chrY	+	20203089	20203205	YRS_F	YRS_P	YRS_R	1	1	1	2	3	...G................... | ...C...................	....G.......... | ....C..........	........A.......... | ........G..........
117	chrY	+	20203589	20203705	YRS_F	YRS_P	YRS_R	1	1	1	2	3	..................G.... | ..................T....	.C............. | .G.............	...............T... | ...............C...
117	chrY	+	20204589	20204705	YRS_F	YRS_P	YRS_R	2	0	1	3	3	............C......G... | ............T......T...	............... | ...............	.........G......... | .........A.........
117	chrY	+	20204839	20204955	YRS_F	YRS_P	YRS_R	2	1	0	2	3	...G..............G.... | ...A..............T....	....G.......... | ....C..........	................... | ...................
117	chrY	+	20204964	20205080	YRS_F	YRS_P	YRS_R	1	2	0	1	3	.............T......... | .............G.........	.C..........C.. | .G..........G..	................... | ...................
117	chrY	+	20206714	20206830	YRS_F	YRS_P	YRS_R	1	1	1	2	3	..................G.... | ..................T....	.C............. | .G.............	...............T... | ...............C...
117	chrY	+	20207339	20207455	YRS_F	YRS_P	YRS_R	3	0	0	3	3	...............AA..G... | ...............GG..T...	............... | ...............	................... | ...................
174	chrY	-	20258407	20258580	YRS_R	YRS_P	YRS_F	2	0	1	3	3	A................C. | T................T.	............... | ...............	..........C............ | ..........T............
115	chrY	+	20259186	20259300	YRS_F	YRS_P	YRS_R	0	1	2	2	3	....................... | .......................	.........C..... | .........T.....	......G...C........ | ......A...T........
117	chrY	+	20259434	20259550	YRS_F	YRS_P	YRS_R	0	0	3	3	3	....................... | .......................	............... | ...............	.....T...G..T...... | .....G...C..A......
117	chrY	+	20259684	20259800	YRS_F	YRS_P	YRS_R	1	0	2	3	3	............C.......... | ............T..........	............... | ...............	...T...C........... | ...A...G...........
117	chrY	+	20261303	20261419	YRS_F	YRS_P	YRS_R	2	0	1	3	3	..................GG... | ..................TT...	............... | ...............	....C.............. | ....A..............
117	chrY	+	20262175	20262291	YRS_F	YRS_P	YRS_R	2	0	1	3	3	.........G.........G... | .........A.........A...	............... | ...............	.........G......... | .........T.........
117	chrY	+	20268274	20268390	YRS_F	YRS_P	YRS_R	2	0	1	3	3	...G.........T......... | ...T.........A.........	............... | ...............	.......C........... | .......A...........
117	chrY	+	20268646	20268762	YRS_F	YRS_P	YRS_R	2	0	1	3	3	..............T....G... | ..............G....A...	............... | ...............	..G................ | ..T................
117	chrY	+	20268771	20268887	YRS_F	YRS_P	YRS_R	1	2	0	1	3	...G................... | ...T...................	.C.......C..... | .A.......T.....	................... | ...................
117	chrY	+	20268896	20269012	YRS_F	YRS_P	YRS_R	2	1	0	2	3	.........G.........G... | .........A.........T...	............C.. | ............T..	................... | ...................
117	chrY	+	20269770	20269886	YRS_F	YRS_P	YRS_R	1	0	2	3	3	...G................... | ...T...................	............... | ...............	A.........C........ | G.........T........
117	chrY	+	20269895	20270011	YRS_F	YRS_P	YRS_R	0	1	2	2	3	....................... | .......................	..........T.... | ..........C....	........A..T....... | ........C..G.......
117	chrY	+	20270143	20270259	YRS_F	YRS_P	YRS_R	3	0	0	3	3	............C.T....G... | ............A.G....A...	............... | ...............	................... | ...................
117	chrY	+	20273003	20273119	YRS_F	YRS_P	YRS_R	1	0	2	3	3	.......C............... | .......A...............	............... | ...............	AG................. | TC.................
115	chrY	+	20273627	20273741	YRS_F	YRS_P	YRS_R	1	0	2	3	3	............C.......... | ............T..........	............... | ...............	......G...C........ | ......A...T........
117	chrY	+	20274498	20274614	YRS_F	YRS_P	YRS_R	2	1	0	2	3	...G........C.......... | ...T........A..........	T.............. | G..............	................... | ...................
117	chrY	+	20274748	20274864	YRS_F	YRS_P	YRS_R	2	1	0	2	3	............C.........T | ............T.........A	.C............. | .A.............	................... | ...................
117	chrY	+	20275871	20275987	YRS_F	YRS_P	YRS_R	2	1	0	2	3	.........G.........G... | .........A.........A...	T.............. | C..............	................... | ...................
117	chrY	+	20278116	20278232	YRS_F	YRS_P	YRS_R	1	0	2	3	3	...G................... | ...T...................	............... | ...............	A.........C........ | G.........T........
117	chrY	+	20278614	20278730	YRS_F	YRS_P	YRS_R	0	0	3	3	3	....................... | .......................	............... | ...............	.G.T...C........... | .T.A...G...........
117	chrY	+	20280361	20280477	YRS_F	YRS_P	YRS_R	2	0	1	3	3	...............A...G... | ...............C...T...	............... | ...............	...T............... | ...A...............
117	chrY	+	20281857	20281973	YRS_F	YRS_P	YRS_R	1	0	2	3	3	...G................... | ...T...................	............... | ...............	A.........C........ | G.........T........
117	chrY	+	20282356	20282472	YRS_F	YRS_P	YRS_R	1	2	0	1	3	............C.......... | ............T..........	T........C..... | A........T.....	................... | ...................
117	chrY	+	20283476	20283592	YRS_F	YRS_P	YRS_R	3	0	0	3	3	..............T...GG... | ..............G...CA...	............... | ...............	................... | ...................
117	chrY	+	20283601	20283717	YRS_F	YRS_P	YRS_R	1	0	2	3	3	.........G............. | .........A.............	............... | ...............	...T...C........... | ...A...G...........
117	chrY	+	20284601	20284717	YRS_F	YRS_P	YRS_R	1	1	1	2	3	.G..................... | .A.....................	....G.......... | ....C..........	..G................ | ..T................
117	chrY	+	20284851	20284967	YRS_F	YRS_P	YRS_R	0	2	1	1	3	....................... | .......................	...TG.......... | ...CC..........	.....T............. | .....G.............
117	chrY	+	20285601	20285717	YRS_F	YRS_P	YRS_R	1	1	1	2	3	.......C............... | .......A...............	.C............. | .G.............	.................C. | .................G.
117	chrY	+	20285851	20285967	YRS_F	YRS_P	YRS_R	0	2	1	1	3	....................... | .......................	.C..........C.. | .G..........T..	.....T............. | .....A.............
117	chrY	+	20286227	20286343	YRS_F	YRS_P	YRS_R	1	0	2	3	3	...G................... | ...T...................	............... | ...............	..G..T............. | ..T..G.............
117	chrY	+	20286477	20286593	YRS_F	YRS_P	YRS_R	2	1	0	2	3	.......C.......A....... | .......A.......C.......	.C............. | .G.............	................... | ...................
117	chrY	+	20286852	20286968	YRS_F	YRS_P	YRS_R	2	0	1	3	3	............C......G... | ............T......T...	............... | ...............	.........G......... | .........A.........
117	chrY	+	20287102	20287218	YRS_F	YRS_P	YRS_R	2	1	0	2	3	...G..............G.... | ...A..............T....	....G.......... | ....C..........	................... | ...................
117	chrY	+	20287227	20287343	YRS_F	YRS_P	YRS_R	1	1	1	2	3	.............T......... | .............G.........	.C............. | .G.............	.............C..... | .............G.....
117	chrY	+	20288977	20289093	YRS_F	YRS_P	YRS_R	1	1	1	2	3	.......C............... | .......A...............	.C............. | .G.............	.................C. | .................G.
118	chrY	+	20289477	20289594	YRS_F	YRS_P	YRS_R	0	1	2	2	3	....................... | .......................	..............A | ..............C	.................CT | .................AG
117	chrY	+	20289603	20289719	YRS_F	YRS_P	YRS_R	1	0	2	3	3	...G................... | ...T...................	............... | ...............	..G..T............. | ..T..G.............
117	chrY	+	20290228	20290344	YRS_F	YRS_P	YRS_R	2	0	1	3	3	............C......G... | ............T......T...	............... | ...............	.........G......... | .........A.........
117	chrY	+	20290478	20290594	YRS_F	YRS_P	YRS_R	2	1	0	2	3	...G..............G.... | ...A..............T....	....G.......... | ....C..........	................... | ...................
117	chrY	+	20290603	20290719	YRS_F	YRS_P	YRS_R	1	1	1	2	3	.............T......... | .............G.........	.C............. | .G.............	.............C..... | .............G.....
117	chrY	+	20291353	20291469	YRS_F	YRS_P	YRS_R	1	1	1	2	3	...G................... | ...C...................	....G.......... | ....C..........	........A.......... | ........G..........
117	chrY	+	20291728	20291844	YRS_F	YRS_P	YRS_R	1	1	1	2	3	..................G.... | ..................T....	.C............. | .G.............	...............T... | ...............C...
117	chrY	+	20292228	20292344	YRS_F	YRS_P	YRS_R	1	2	0	1	3	.......C............... | .......A...............	.C.......C..... | .G.......A.....	................... | ...................
117	chrY	+	20292852	20292968	YRS_F	YRS_P	YRS_R	1	2	0	1	3	...................G... | ...................A...	.C.T........... | .A.G...........	................... | ...................
117	chrY	+	20293602	20293718	YRS_F	YRS_P	YRS_R	1	1	1	2	3	.G..................... | .A.....................	.C............. | .G.............	...T............... | ...A...............
117	chrY	+	20293976	20294092	YRS_F	YRS_P	YRS_R	2	0	1	3	3	............C......G... | ............G......T...	............... | ...............	...T............... | ...C...............
117	chrY	+	20294476	20294592	YRS_F	YRS_P	YRS_R	1	1	1	2	3	...G................... | ...T...................	.........C..... | .........T.....	.G................. | .A.................
117	chrY	+	20294851	20294967	YRS_F	YRS_P	YRS_R	1	1	1	2	3	...................G... | ...................T...	....G.......... | ....C..........	.....T............. | .....G.............
117	chrY	+	20295600	20295716	YRS_F	YRS_P	YRS_R	1	2	0	1	3	............C.......... | ............T..........	T........C..... | A........T.....	................... | ...................
117	chrY	+	20297221	20297337	YRS_F	YRS_P	YRS_R	2	0	1	3	3	...G................T.. | ...T................G..	............... | ...............	....C.............. | ....A..............
117	chrY	+	20298095	20298211	YRS_F	YRS_P	YRS_R	1	0	2	3	3	....T.................. | ....C..................	............... | ...............	........A..T....... | ........T..G.......
117	chrY	+	20299839	20299955	YRS_F	YRS_P	YRS_R	2	1	0	2	3	...G...............G... | ...T...............C...	.....C......... | .....T.........	................... | ...................
117	chrY	+	20300089	20300205	YRS_F	YRS_P	YRS_R	1	2	0	1	3	............C.......... | ............T..........	T........C..... | A........T.....	................... | ...................
117	chrY	+	20300959	20301075	YRS_F	YRS_P	YRS_R	1	0	2	3	3	....................T.. | ....................C..	............... | ...............	A.........C........ | G.........T........
117	chrY	+	20301207	20301323	YRS_F	YRS_P	YRS_R	3	0	0	3	3	..............T....G.G. | ..............G....A.T.	............... | ...............	................... | ...................
117	chrY	+	20302078	20302194	YRS_F	YRS_P	YRS_R	1	2	0	1	3	............C.......... | ............T..........	T........C..... | A........T.....	................... | ...................
117	chrY	+	20303198	20303314	YRS_F	YRS_P	YRS_R	1	1	1	2	3	...G................... | ...T...................	.............A. | .............C.	.G................. | .C.................
117	chrY	+	20303323	20303439	YRS_F	YRS_P	YRS_R	1	0	2	3	3	...................G... | ...................A...	............... | ...............	......G...C........ | ......A...T........
117	chrY	+	20304820	20304936	YRS_F	YRS_P	YRS_R	1	0	2	3	3	......................T | ......................C	............... | ...............	........A..T....... | ........T..G.......
117	chrY	+	20307434	20307550	YRS_F	YRS_P	YRS_R	3	0	0	3	3	............C......G.G. | ............G......T.T.	............... | ...............	................... | ...................
117	chrY	+	20310924	20311040	YRS_F	YRS_P	YRS_R	2	1	0	2	3	............C.T........ | ............G.A........	............C.. | ............T..	................... | ...................
117	chrY	+	20311423	20311539	YRS_F	YRS_P	YRS_R	3	0	0	3	3	.........G.........G.G. | .........A.........C.A.	............... | ...............	................... | ...................
117	chrY	+	20312420	20312536	YRS_F	YRS_P	YRS_R	0	1	2	2	3	....................... | .......................	.............A. | .............G.	.G..C.............. | .A..A..............
117	chrY	+	20313045	20313161	YRS_F	YRS_P	YRS_R	0	2	1	1	3	....................... | .......................	........A.....A | ........C.....C	..................T | ..................G
117	chrY	+	20313795	20313911	YRS_F	YRS_P	YRS_R	1	2	0	1	3	..............T........ | ..............A........	.........C..C.. | .........A..T..	................... | ...................
117	chrY	+	20314542	20314658	YRS_F	YRS_P	YRS_R	3	0	0	3	3	........A......A...G... | ........T......T...T...	............... | ...............	................... | ...................
117	chrY	+	20314792	20314908	YRS_F	YRS_P	YRS_R	2	1	0	2	3	...............A..G.... | ...............T..A....	.....C......... | .....G.........	................... | ...................
117	chrY	+	20315042	20315158	YRS_F	YRS_P	YRS_R	1	2	0	1	3	..................G.... | ..................T....	.........C..C.. | .........T..A..	................... | ...................
117	chrY	+	20315542	20315658	YRS_F	YRS_P	YRS_R	2	1	0	2	3	...G...C............... | ...T...A...............	......T........ | ......C........	................... | ...................
117	chrY	+	20315792	20315908	YRS_F	YRS_P	YRS_R	3	0	0	3	3	AG................G.... | CC................A....	............... | ...............	................... | ...................
117	chrY	+	20316416	20316532	YRS_F	YRS_P	YRS_R	1	1	1	2	3	...................G... | ...................C...	.........C..... | .........T.....	..........C........ | ..........G........
117	chrY	+	20316541	20316657	YRS_F	YRS_P	YRS_R	0	1	2	2	3	....................... | .......................	........A...... | ........T......	..G..T............. | ..T..G.............
117	chrY	+	20316666	20316782	YRS_F	YRS_P	YRS_R	1	1	1	2	3	.....................G. | .....................C.	.C............. | .G.............	.................C. | .................G.
117	chrY	+	20317416	20317532	YRS_F	YRS_P	YRS_R	1	1	1	2	3	..T.................... | ..G....................	.C............. | .G.............	A.................. | G..................
123	chrY	+	20318665	20318787	YRS_F	YRS_P	YRS_R	2	1	0	2	3	...............A...G... | ...............T...A...	....G.......... | ....C..........	................... | ...................
117	chrY	+	20320296	20320412	YRS_F	YRS_P	YRS_R	1	1	1	2	3	..................G.... | ..................T....	.C............. | .G.............	...............T... | ...............C...
117	chrY	+	20320921	20321037	YRS_F	YRS_P	YRS_R	3	0	0	3	3	...............AA..G... | ...............GG..T...	............... | ...............	................... | ...................
117	chrY	+	20321546	20321662	YRS_F	YRS_P	YRS_R	0	1	2	2	3	....................... | .......................	..............A | ..............C	.................CT | .................AG
117	chrY	+	20322796	20322912	YRS_F	YRS_P	YRS_R	1	1	1	2	3	...G................... | ...T...................	.C............. | .G.............	...............T... | ...............C...
117	chrY	+	20323171	20323287	YRS_F	YRS_P	YRS_R	0	1	2	2	3	....................... | .......................	..............A | ..............C	.................CT | .................AG
117	chrY	+	20323421	20323537	YRS_F	YRS_P	YRS_R	3	0	0	3	3	...............AA..G... | ...............GG..T...	............... | ...............	................... | ...................
117	chrY	+	20323796	20323912	YRS_F	YRS_P	YRS_R	1	1	1	2	3	...................G... | ...................T...	....G.......... | ....C..........	.G................. | .A.................
117	chrY	+	20324296	20324412	YRS_F	YRS_P	YRS_R	2	1	0	2	3	.......C........A...... | .......A........G......	.C............. | .G.............	................... | ...................
117	chrY	+	20324546	20324662	YRS_F	YRS_P	YRS_R	1	0	2	3	3	.......C............... | .......T...............	............... | ...............	.....T..A.......... | .....G..G..........
117	chrY	+	20325296	20325412	YRS_F	YRS_P	YRS_R	1	1	1	2	3	.......C............... | .......A...............	......T........ | ......A........	..G................ | ..C................
117	chrY	+	20326046	20326162	YRS_F	YRS_P	YRS_R	2	0	1	3	3	...................G.G. | ...................A.T.	............... | ...............	.G................. | .A.................
117	chrY	+	20326171	20326287	YRS_F	YRS_P	YRS_R	2	0	1	3	3	............C......G... | ............G......T...	............... | ...............	...T............... | ...C...............
117	chrY	+	20326546	20326662	YRS_F	YRS_P	YRS_R	0	1	2	2	3	....................... | .......................	.C............. | .G.............	.....T.C........... | .....G.T...........
117	chrY	+	20326671	20326787	YRS_F	YRS_P	YRS_R	1	1	1	2	3	...G................... | ...T...................	.........C..... | .........T.....	.G................. | .A.................
117	chrY	+	20327046	20327162	YRS_F	YRS_P	YRS_R	1	1	1	2	3	...................G... | ...................T...	....G.......... | ....C..........	.G................. | .A.................
117	chrY	+	20327546	20327662	YRS_F	YRS_P	YRS_R	2	1	0	2	3	.......C.......A....... | .......A.......C.......	.C............. | .G.............	................... | ...................
117	chrY	+	20328046	20328162	YRS_F	YRS_P	YRS_R	0	1	2	2	3	....................... | .......................	..............A | ..............C	.................CT | .................AG
117	chrY	+	20328171	20328287	YRS_F	YRS_P	YRS_R	1	1	1	2	3	...G................... | ...A...................	....G.......... | ....C..........	.....T............. | .....G.............
117	chrY	+	20328796	20328912	YRS_F	YRS_P	YRS_R	0	2	1	1	3	....................... | .......................	T...G.......... | A...C..........	.....T............. | .....G.............
117	chrY	+	20328921	20329037	YRS_F	YRS_P	YRS_R	2	1	0	2	3	...............A...G... | ...............G...T...	....G.......... | ....C..........	................... | ...................
117	chrY	+	20329421	20329537	YRS_F	YRS_P	YRS_R	0	2	1	1	3	....................... | .......................	....G........A. | ....C........C.	.....T............. | .....G.............
117	chrY	+	20329796	20329912	YRS_F	YRS_P	YRS_R	1	1	1	2	3	...G................... | ...C...................	....G.......... | ....C..........	........A.......... | ........G..........
117	chrY	+	20330171	20330287	YRS_F	YRS_P	YRS_R	1	1	1	2	3	..................G.... | ..................T....	.C............. | .G.............	...............T... | ...............C...
117	chrY	+	20330671	20330787	YRS_F	YRS_P	YRS_R	1	2	0	1	3	.......C............... | .......A...............	.C.......C..... | .G.......A.....	................... | ...................
117	chrY	+	20331295	20331411	YRS_F	YRS_P	YRS_R	1	2	0	1	3	...................G... | ...................A...	.C.T........... | .A.G...........	................... | ...................
117	chrY	+	20332045	20332161	YRS_F	YRS_P	YRS_R	1	1	1	2	3	.G..................... | .A.....................	.C............. | .G.............	...T............... | ...A...............
117	chrY	+	20332419	20332535	YRS_F	YRS_P	YRS_R	2	0	1	3	3	............C......G... | ............G......T...	............... | ...............	...T............... | ...C...............
117	chrY	+	20332919	20333035	YRS_F	YRS_P	YRS_R	1	1	1	2	3	...G................... | ...T...................	.........C..... | .........T.....	.G................. | .A.................
117	chrY	+	20333294	20333410	YRS_F	YRS_P	YRS_R	1	1	1	2	3	...................G... | ...................T...	....G.......... | ....C..........	.....T............. | .....G.............
117	chrY	+	20334668	20334784	YRS_F	YRS_P	YRS_R	1	1	1	2	3	.......C............... | .......A...............	.C............. | .G.............	.................C. | .................G.
118	chrY	+	20335168	20335285	YRS_F	YRS_P	YRS_R	0	1	2	2	3	....................... | .......................	..............A | ..............C	.................CT | .................AG
117	chrY	+	20335294	20335410	YRS_F	YRS_P	YRS_R	1	0	2	3	3	...G................... | ...T...................	............... | ...............	..G..T............. | ..T..G.............
117	chrY	+	20335919	20336035	YRS_F	YRS_P	YRS_R	2	0	1	3	3	............C......G... | ............T......T...	............... | ...............	.........G......... | .........A.........
117	chrY	+	20336169	20336285	YRS_F	YRS_P	YRS_R	2	1	0	2	3	...G..............G.... | ...A..............T....	....G.......... | ....C..........	................... | ...................
117	chrY	+	20336294	20336410	YRS_F	YRS_P	YRS_R	1	1	1	2	3	.............T......... | .............G.........	.C............. | .G.............	.............C..... | .............G.....
117	chrY	+	20337044	20337160	YRS_F	YRS_P	YRS_R	1	1	1	2	3	...G................... | ...C...................	....G.......... | ....C..........	........A.......... | ........G..........
117	chrY	+	20337419	20337535	YRS_F	YRS_P	YRS_R	1	1	1	2	3	..................G.... | ..................T....	.C............. | .G.............	...............T... | ...............C...
117	chrY	+	20338544	20338660	YRS_F	YRS_P	YRS_R	0	2	1	1	3	....................... | .......................	T...G.......... | A...C..........	.....T............. | .....G.............
117	chrY	+	20338669	20338785	YRS_F	YRS_P	YRS_R	2	1	0	2	3	...............A...G... | ...............G...T...	....G.......... | ....C..........	................... | ...................
117	chrY	+	20341418	20341534	YRS_F	YRS_P	YRS_R	1	1	1	2	3	.......C............... | .......A...............	.C............. | .G.............	.................C. | .................G.
118	chrY	+	20342293	20342410	YRS_F	YRS_P	YRS_R	0	1	2	2	3	....................... | .......................	..............A | ..............C	.................CT | .................AG
117	chrY	+	20342669	20342785	YRS_F	YRS_P	YRS_R	2	1	0	2	3	.......C.......A....... | .......A.......C.......	.C............. | .G.............	................... | ...................
118	chrY	+	20342919	20343036	YRS_F	YRS_P	YRS_R	2	0	1	3	3	....................TG. | ....................AT.	............... | ...............	.G................. | .A.................
117	chrY	+	20343420	20343536	YRS_F	YRS_P	YRS_R	0	1	2	2	3	....................... | .......................	.C............. | .G.............	.....T.C........... | .....G.T...........
117	chrY	+	20343545	20343661	YRS_F	YRS_P	YRS_R	1	1	1	2	3	...G................... | ...T...................	.........C..... | .........T.....	.G................. | .A.................
117	chrY	+	20343920	20344036	YRS_F	YRS_P	YRS_R	1	1	1	2	3	...................G... | ...................T...	....G.......... | ....C..........	.G................. | .A.................
117	chrY	+	20344420	20344536	YRS_F	YRS_P	YRS_R	2	1	0	2	3	.......C........A...... | .......A........G......	.C............. | .G.............	................... | ...................
117	chrY	+	20344920	20345036	YRS_F	YRS_P	YRS_R	0	1	2	2	3	....................... | .......................	..............A | ..............C	.................CT | .................AG
117	chrY	+	20346419	20346535	YRS_F	YRS_P	YRS_R	0	1	2	2	3	....................... | .......................	..............A | ..............C	.................CT | .................AG
117	chrY	+	20346544	20346660	YRS_F	YRS_P	YRS_R	1	1	1	2	3	..........C............ | ..........T............	.........C..... | .........T.....	.............C..... | .............A.....
117	chrY	+	20348919	20349035	YRS_F	YRS_P	YRS_R	1	2	0	1	3	.......C............... | .......A...............	.C..G.......... | .G..A..........	................... | ...................
117	chrY	+	20349669	20349785	YRS_F	YRS_P	YRS_R	0	1	2	2	3	....................... | .......................	..............A | ..............C	.................CT | .................AG
117	chrY	+	20350544	20350660	YRS_F	YRS_P	YRS_R	2	1	0	2	3	.......C...........G... | .......T...........T...	.....C......... | .....T.........	................... | ...................
140	chr3	+	11348323	11348462	YRS_F	YRS_P	YRS_R	3	1	0	3	4	...........A.......G..T | ...........T.......A..A	.......C....... | .......G.......	................... | ...................
117	chrY	+	20056478	20056594	YRS_F	YRS_P	YRS_R	2	0	2	4	4	.............T.....G... | .............C.....T...	............... | ...............	....C.....C........ | ....T.....T........
117	chrY	+	20058853	20058969	YRS_F	YRS_P	YRS_R	2	0	2	4	4	......A..G............. | ......T..A.............	............... | ...............	.GG................ | .CT................
117	chrY	+	20060604	20060720	YRS_F	YRS_P	YRS_R	2	1	1	3	4	............CT......... | ............TA.........	............C.. | ............A..	.G................. | .C.................
117	chrY	-	20060810	20060926	YRS_R	YRS_P	YRS_F	2	0	2	4	4	A......C........... | T......G...........	............... | ...............	.G........C............ | .A........T............
117	chrY	-	20061439	20061555	YRS_R	YRS_P	YRS_F	3	0	1	4	4	.GG............T... | .AT............C...	............... | ...............	..T.................... | ..A....................
117	chrY	-	20062064	20062180	YRS_R	YRS_P	YRS_F	2	0	2	4	4	.G.........T....... | .T.........A.......	............... | ...............	...G...............G... | ...T...............C...
117	chrY	-	20062189	20062305	YRS_R	YRS_P	YRS_F	1	0	3	4	4	.......C........... | .......G...........	............... | ...............	.G........C..........G. | .A........T..........C.
117	chrY	-	20062438	20062554	YRS_R	YRS_P	YRS_F	1	0	3	4	4	................T.. | ................C..	............... | ...............	.......C..........GG... | .......T..........TA...
117	chrY	-	20063067	20063183	YRS_R	YRS_P	YRS_F	2	1	1	3	4	..G.............T.. | ..T.............G..	.........C..... | .........A.....	..T.................... | ..A....................
117	chrY	-	20063442	20063558	YRS_R	YRS_P	YRS_F	1	0	3	4	4	..........C........ | ..........T........	............... | ...............	...GT..C............... | ...TC..A...............
117	chrY	-	20064317	20064433	YRS_R	YRS_P	YRS_F	3	0	1	4	4	.GG............T... | .AT............C...	............... | ...............	..T.................... | ..A....................
117	chrY	-	20064567	20064683	YRS_R	YRS_P	YRS_F	3	0	1	4	4	.G.........T.....C. | .T.........A.....T.	............... | ...............	...G................... | ...T...................
117	chrY	-	20065066	20065182	YRS_R	YRS_P	YRS_F	0	2	2	2	4	................... | ...................	.....C..A...... | .....T..T......	.................A.G... | .................C.T...
117	chrY	-	20065441	20065557	YRS_R	YRS_P	YRS_F	1	0	3	4	4	...T............... | ...A...............	............... | ...............	.....T......CT......... | .....C......TA.........
117	chrY	-	20065695	20065811	YRS_R	YRS_P	YRS_F	3	0	1	4	4	.GG............T... | .AT............C...	............... | ...............	..T.................... | ..A....................
117	chrY	-	20066325	20066441	YRS_R	YRS_P	YRS_F	1	1	2	3	4	...........T....... | ...........C.......	............C.. | ............G..	............CT......... | ............TA.........
117	chrY	-	20066954	20067070	YRS_R	YRS_P	YRS_F	2	0	2	4	4	.G............A.... | .T............T....	............... | ...............	.....T.........A....... | .....C.........T.......
115	chrY	-	20068707	20068821	YRS_R	YRS_P	YRS_F	1	1	2	3	4	..G................ | ..C................	...T........... | ...A...........	............CT......... | ............TA.........
117	chrY	-	20068830	20068946	YRS_R	YRS_P	YRS_F	1	0	3	4	4	....C.............. | ....G..............	............... | ...............	..............T...GG... | ..............G...CA...
117	chrY	-	20069452	20069568	YRS_R	YRS_P	YRS_F	1	1	2	3	4	..G................ | ..T................	T.............. | C..............	..............T....G... | ..............G....T...
117	chrY	-	20069950	20070066	YRS_R	YRS_P	YRS_F	0	1	3	3	4	................... | ...................	.........C..... | .........G.....	...........A......GG... | ...........T......AC...
117	chrY	-	20070448	20070564	YRS_R	YRS_P	YRS_F	3	0	1	4	4	AG........C........ | GT........T........	............... | ...............	.....................G. | .....................A.
117	chrY	-	20071455	20071571	YRS_R	YRS_P	YRS_F	1	1	2	3	4	A.................. | C..................	.............A. | .............C.	................A..G... | ................T..T...
115	chrY	-	20071829	20071943	YRS_R	YRS_P	YRS_F	2	1	1	3	4	......G...C........ | ......A...T........	........A...... | ........T......	...............A....... | ...............T.......
120	chrY	-	20072201	20072320	YRS_R	YRS_P	YRS_F	2	1	1	3	4	A................C. | T................T.	...T........... | ...A...........	..................G.... | ..................A....
117	chrY	-	20072455	20072571	YRS_R	YRS_P	YRS_F	0	2	2	2	4	................... | ...................	.....C....T.... | .....A....G....	...G........C.......... | ...T........T..........
117	chrY	-	20072830	20072946	YRS_R	YRS_P	YRS_F	2	0	2	4	4	A.........C........ | G.........T........	............... | ...............	.G........C............ | .A........T............
117	chrY	-	20073710	20073826	YRS_R	YRS_P	YRS_F	0	2	2	2	4	................... | ...................	....G..C....... | ....C..T.......	..................GG... | ..................TT...
117	chrY	-	20073835	20073951	YRS_R	YRS_P	YRS_F	1	2	1	2	4	.G................. | .T.................	.......CA...... | .......AG......	.....................G. | .....................A.
117	chrY	-	20075210	20075326	YRS_R	YRS_P	YRS_F	2	0	2	4	4	..G...........A.... | ..T...........T....	............... | ...............	..............T....G... | ..............G....A...
113	chrY	-	20075335	20075447	YRS_R	YRS_P	YRS_F	2	0	2	4	4	......G...C........ | ......A...T........	............... | ...............	....................TG. | ....................GT.
117	chrY	-	20077952	20078068	YRS_R	YRS_P	YRS_F	1	1	2	3	4	.G................. | .T.................	.......C....... | .......T.......	......A...........G.... | ......C...........A....
117	chrY	-	20078327	20078443	YRS_R	YRS_P	YRS_F	0	3	1	1	4	................... | ...................	T....C.....T... | A....T.....C...	.......C............... | .......G...............
117	chrY	-	20079080	20079196	YRS_R	YRS_P	YRS_F	0	1	3	3	4	................... | ...................	.......C....... | .......T.......	.......C..........GG... | .......G..........TT...
117	chrY	-	20079205	20079321	YRS_R	YRS_P	YRS_F	1	0	3	4	4	.G................. | .T.................	............... | ...............	..T....C...........G... | ..G....A...........T...
117	chrY	-	20079580	20079696	YRS_R	YRS_P	YRS_F	1	0	3	4	4	....C.............. | ....G..............	............... | ...............	..............T...GG... | ..............G...CA...
117	chrY	-	20079830	20079946	YRS_R	YRS_P	YRS_F	0	1	3	3	4	................... | ...................	.........C..... | .........A.....	....T.......CT......... | ....C.......TA.........
117	chrY	-	20080459	20080575	YRS_R	YRS_P	YRS_F	1	1	2	3	4	..........C........ | ..........T........	.....C......... | .....G.........	..............T....G... | ..............G....A...
117	chrY	-	20080707	20080823	YRS_R	YRS_P	YRS_F	3	0	1	4	4	A.........C......C. | T.........T......T.	............... | ...............	.........G............. | .........A.............
117	chrY	-	20081713	20081829	YRS_R	YRS_P	YRS_F	3	1	0	3	4	.G.....C..C........ | .A.....G..A........	T.............. | C..............	....................... | .......................
116	chrY	-	20081838	20081953	YRS_R	YRS_P	YRS_F	1	1	2	3	4	.............C..... | .............T.....	.........C..... | .........A.....	............CT......... | ............TA.........
117	chrY	-	20082591	20082707	YRS_R	YRS_P	YRS_F	2	0	2	4	4	.......C..C........ | .......T..T........	............... | ...............	..T.........C.......... | ..G.........T..........
117	chrY	+	20084084	20084200	YRS_F	YRS_P	YRS_R	2	0	2	4	4	.........G.........G... | .........A.........T...	............... | ...............	.GG................ | .CT................
117	chrY	+	20084209	20084325	YRS_F	YRS_P	YRS_R	2	0	2	4	4	...........A..T........ | ...........G..G........	............... | ...............	A...........T...... | C...........C......
116	chrY	+	20084584	20084699	YRS_F	YRS_P	YRS_R	3	1	0	3	4	...................GTG. | ...................TGT.	..........T.... | ..........C....	................... | ...................
117	chrY	+	20085331	20085447	YRS_F	YRS_P	YRS_R	2	0	2	4	4	..............T....G... | ..............G....A...	............... | ...............	..G...........A.... | ..T...........T....
117	chrY	+	20085831	20085947	YRS_F	YRS_P	YRS_R	2	2	0	2	4	.........G..C.......... | .........T..T..........	T........C..... | A........T.....	................... | ...................
117	chrY	+	20087076	20087192	YRS_F	YRS_P	YRS_R	2	0	2	4	4	...G.........T......... | ...T.........A.........	............... | ...............	........A..T....... | ........C..G.......
117	chrY	+	20087574	20087690	YRS_F	YRS_P	YRS_R	2	1	1	3	4	..................GG... | ..................TT...	....G.......... | ....C..........	....C.............. | ....A..............
115	chrY	+	20088073	20088187	YRS_F	YRS_P	YRS_R	2	0	2	4	4	..................GG... | ..................AT...	............... | ...............	......G...C........ | ......A...T........
117	chrY	+	20088445	20088561	YRS_F	YRS_P	YRS_R	3	0	1	4	4	.........G..C......G... | .........A..A......A...	............... | ...............	.........G......... | .........T.........
117	chrY	+	20088695	20088811	YRS_F	YRS_P	YRS_R	2	2	0	2	4	.........G..C.......... | .........T..T..........	T........C..... | A........T.....	................... | ...................
117	chrY	+	20090070	20090186	YRS_F	YRS_P	YRS_R	0	3	1	1	4	....................... | .......................	.....C..A.....A | .....T..T.....G	..................T | ..................C
117	chrY	+	20090698	20090814	YRS_F	YRS_P	YRS_R	1	1	2	3	4	................A...... | ................C......	.........C..... | .........T.....	..G........T....... | ..A........G.......
117	chrY	+	20091077	20091193	YRS_F	YRS_P	YRS_R	3	0	1	4	4	..T.........CT......... | ..G.........TA.........	............... | ...............	.G................. | .T.................
117	chrY	+	20091202	20091318	YRS_F	YRS_P	YRS_R	3	1	0	3	4	..T.........C......G... | ..G.........T......C...	.C............. | .A.............	................... | ...................
117	chrY	+	20092205	20092321	YRS_F	YRS_P	YRS_R	3	0	1	4	4	...G..............G.T.. | ...T..............A.C..	............... | ...............	..........C........ | ..........G........
117	chrY	+	20092330	20092446	YRS_F	YRS_P	YRS_R	1	1	2	3	4	................A...... | ................C......	.........C..... | .........T.....	..G........T....... | ..A........G.......
117	chrY	+	20094342	20094458	YRS_F	YRS_P	YRS_R	2	1	1	3	4	.............T........T | .............A........G	T.............. | C..............	A.................. | T..................
117	chrY	+	20097138	20097254	YRS_F	YRS_P	YRS_R	1	0	3	4	4	.....T................. | .....C.................	............... | ...............	.G....G..G......... | .T....A..T.........
117	chrY	+	20099890	20100006	YRS_F	YRS_P	YRS_R	3	1	0	3	4	...............A..G..G. | ...............G..A..T.	............C.. | ............T..	................... | ...................
117	chrY	+	20100642	20100758	YRS_F	YRS_P	YRS_R	1	2	1	2	4	.................A..... | .................T.....	T....C......... | A....T.........	..............A.... | ..............G....
117	chrY	+	20101521	20101637	YRS_F	YRS_P	YRS_R	2	1	1	3	4	.................A.G... | .................G.T...	......T........ | ......A........	...........T....... | ...........A.......
116	chrY	+	20104291	20104406	YRS_F	YRS_P	YRS_R	3	1	0	3	4	......A.....CT......... | ......G.....TA.........	............C.. | ............G..	................... | ...................
117	chrY	+	20104789	20104905	YRS_F	YRS_P	YRS_R	2	2	0	2	4	.................AG.... | .................TT....	TC............. | CA.............	................... | ...................
117	chrY	+	20104914	20105030	YRS_F	YRS_P	YRS_R	1	3	0	1	4	.............T......... | .............A.........	T........C.T... | A........A.A...	................... | ...................
117	chrY	+	20105164	20105280	YRS_F	YRS_P	YRS_R	3	0	1	4	4	...G........C.....G.... | ...T........A.....A....	............... | ...............	..........C........ | ..........G........
117	chrY	+	20105414	20105530	YRS_F	YRS_P	YRS_R	2	0	2	4	4	...G...............G... | ...T...............C...	............... | ...............	.G.........T....... | .T.........A.......
117	chrY	+	20106660	20106776	YRS_F	YRS_P	YRS_R	0	3	1	1	4	....................... | .......................	T...GC......... | A...CT.........	...T............... | ...A...............
117	chrY	+	20107791	20107907	YRS_F	YRS_P	YRS_R	0	2	2	2	4	....................... | .......................	T............A. | A............C.	.......C.G......... | .......G.A.........
117	chrY	+	20108413	20108529	YRS_F	YRS_P	YRS_R	3	1	0	3	4	.......C......T....G... | .......G......G....A...	.........C..... | .........T.....	................... | ...................
121	chrY	+	20109042	20109162	YRS_F	YRS_P	YRS_R	2	1	1	3	4	...............A.A..... | ...............T.C.....	.C............. | .G.............	..................T | ..................A
117	chrY	+	20109546	20109662	YRS_F	YRS_P	YRS_R	2	1	1	3	4	..T...............G.... | ..C...............A....	....G.......... | ....C..........	......G............ | ......A............
117	chrY	+	20110175	20110291	YRS_F	YRS_P	YRS_R	2	1	1	3	4	............CT......... | ............TA.........	.........C..... | .........A.....	.................C. | .................T.
117	chrY	+	20111310	20111426	YRS_F	YRS_P	YRS_R	2	0	2	4	4	..........C...T........ | ..........G...C........	............... | ...............	A.........C........ | T.........T........
118	chrY	+	20111560	20111677	YRS_F	YRS_P	YRS_R	1	2	1	2	4	............C.......... | ............T..........	T......C....... | C......G.......	...........T....... | ...........A.......
116	chrY	+	20112311	20112426	YRS_F	YRS_P	YRS_R	1	1	2	3	4	..................G.... | ..................A....	....G.......... | ....C..........	A.....G............ | G.....A............
117	chrY	+	20112435	20112551	YRS_F	YRS_P	YRS_R	2	2	0	2	4	.................A.G... | .................T.T...	.....C..A...... | .....T..T......	................... | ...................
117	chrY	+	20112935	20113051	YRS_F	YRS_P	YRS_R	3	1	0	3	4	...G...........AA...... | ...T...........TG......	........A...... | ........G......	................... | ...................
116	chrY	+	20113564	20113679	YRS_F	YRS_P	YRS_R	2	1	1	3	4	..T...............G.... | ..G...............T....	.........C..... | .........A.....	.....T............. | .....G.............
117	chrY	+	20115200	20115316	YRS_F	YRS_P	YRS_R	2	1	1	3	4	............CT......... | ............TA.........	....G.......... | ....A..........	..........C........ | ..........G........
117	chrY	+	20115325	20115441	YRS_F	YRS_P	YRS_R	2	1	1	3	4	.................AG.... | .................TT....	T.............. | C..............	..G................ | ..T................
115	chrY	+	20116327	20116441	YRS_F	YRS_P	YRS_R	0	1	3	3	4	....................... | .......................	....G.......... | ....A..........	......G...C...A.... | ......A...A...C....
117	chrY	+	20116953	20117069	YRS_F	YRS_P	YRS_R	3	0	1	4	4	............CT....G.... | ............TA....A....	............... | ...............	.G................. | .T.................
116	chrY	+	20117078	20117193	YRS_F	YRS_P	YRS_R	2	1	1	3	4	..T...............G.... | ..G...............T....	.........C..... | .........A.....	.....T............. | .....G.............
121	chrY	+	20117452	20117572	YRS_F	YRS_P	YRS_R	2	0	2	4	4	.G................G.... | .T................T....	............... | ...............	.G.....C........... | .A.....A...........
117	chrY	+	20117956	20118072	YRS_F	YRS_P	YRS_R	2	1	1	3	4	............C.....G.... | ............A.....A....	........A...... | ........C......	.G................. | .A.................
117	chrY	+	20119459	20119575	YRS_F	YRS_P	YRS_R	1	0	3	4	4	...........A........... | ...........G...........	............... | ...............	.G.........T.....C. | .A.........A.....T.
117	chrY	+	20120834	20120950	YRS_F	YRS_P	YRS_R	2	1	1	3	4	..............T....G... | ..............G....A...	.........C..... | .........A.....	....C.............. | ....A..............
117	chrY	+	20121458	20121574	YRS_F	YRS_P	YRS_R	2	2	0	2	4	.........G..C.......... | .........T..T..........	T........C..... | A........T.....	................... | ...................
115	chrY	+	20121583	20121697	YRS_F	YRS_P	YRS_R	2	2	0	2	4	...G...............G... | ...T...............C...	TC............. | GT.............	................... | ...................
115	chrY	+	20121954	20122068	YRS_F	YRS_P	YRS_R	1	1	2	3	4	............C.......... | ............T..........	.........C..... | .........A.....	......G...C........ | ......A...T........
117	chrY	+	20123074	20123190	YRS_F	YRS_P	YRS_R	2	2	0	2	4	.........G..C.......... | .........T..T..........	T........C..... | A........T.....	................... | ...................
117	chrY	+	20124319	20124435	YRS_F	YRS_P	YRS_R	1	0	3	4	4	...G................... | ...T...................	............... | ...............	........AG.T....... | ........CC.G.......
115	chrY	+	20124444	20124558	YRS_F	YRS_P	YRS_R	2	0	2	4	4	............C.....G.... | ............T.....T....	............... | ...............	......G...C........ | ......A...T........
117	chrY	+	20124817	20124933	YRS_F	YRS_P	YRS_R	2	2	0	2	4	.........G..C.......... | .........T..T..........	T........C..... | A........T.....	................... | ...................
121	chrY	+	20126817	20126937	YRS_F	YRS_P	YRS_R	1	1	2	3	4	A...................... | C......................	......T........ | ......A........	.G................T | .A................A
117	chrY	+	20127321	20127437	YRS_F	YRS_P	YRS_R	2	0	2	4	4	..........C........G... | ..........T........T...	............... | ...............	.........G.T....... | .........A.A.......
117	chrY	+	20127820	20127936	YRS_F	YRS_P	YRS_R	1	0	3	4	4	..T.................... | ..C....................	............... | ...............	...T...C....T...... | ...A...G....A......
117	chrY	+	20128319	20128435	YRS_F	YRS_P	YRS_R	2	1	1	3	4	............C.....G.... | ............T.....T....	..............A | ..............C	..................T | ..................G
117	chrY	+	20129691	20129807	YRS_F	YRS_P	YRS_R	1	2	1	2	4	............C.......... | ............T..........	.C.......C..... | .A.......T.....	..........C........ | ..........G........
117	chrY	+	20130815	20130931	YRS_F	YRS_P	YRS_R	1	1	2	3	4	...................G... | ...................T...	....G.......... | ....C..........	A.........C........ | G.........T........
117	chrY	+	20131063	20131179	YRS_F	YRS_P	YRS_R	2	0	2	4	4	..............T....G... | ..............G....A...	............... | ...............	..G...........A.... | ..T...........T....
117	chrY	+	20132568	20132684	YRS_F	YRS_P	YRS_R	1	1	2	3	4	.........G............. | .........A.............	...T........... | ...C...........	A.G................ | T.A................
117	chrY	+	20132693	20132809	YRS_F	YRS_P	YRS_R	0	2	2	2	4	....................... | .......................	TC............. | AT.............	..G....C........... | ..C....G...........
117	chrY	+	20135444	20135560	YRS_F	YRS_P	YRS_R	2	2	0	2	4	.................A.G... | .................C.T...	.....C..A...... | .....T..T......	................... | ...................
117	chrY	+	20135569	20135685	YRS_F	YRS_P	YRS_R	3	0	1	4	4	..T......G...........G. | ..C......A...........T.	............... | ...............	................T.. | ................C..
121	chrY	+	20135818	20135938	YRS_F	YRS_P	YRS_R	3	0	1	4	4	.G........C..T......... | .A........T..A.........	............... | ...............	.......C........... | .......G...........
117	chrY	+	20136446	20136562	YRS_F	YRS_P	YRS_R	3	0	1	4	4	...G....AG............. | ...T....GT.............	............... | ...............	..........C........ | ..........T........
117	chrY	+	20136696	20136812	YRS_F	YRS_P	YRS_R	0	1	3	3	4	....................... | .......................	....G.......... | ....T..........	...T...C.........C. | ...A...G.........A.
116	chrY	+	20137324	20137439	YRS_F	YRS_P	YRS_R	2	2	0	2	4	............CT......... | ............TA.........	...T........C.. | ...A........A..	................... | ...................
117	chrY	+	20137448	20137564	YRS_F	YRS_P	YRS_R	2	0	2	4	4	.......C....C.......... | .......G....G..........	............... | ...............	A.........C........ | T.........T........
116	chrY	+	20138073	20138188	YRS_F	YRS_P	YRS_R	1	0	3	4	4	............C.......... | ............T..........	............... | ...............	.G....G...C........ | .T....A...T........
117	chrY	+	20138946	20139062	YRS_F	YRS_P	YRS_R	2	0	2	4	4	..T................G... | ..G................T...	............... | ...............	....C........C..... | ....T........A.....
117	chrY	+	20140198	20140314	YRS_F	YRS_P	YRS_R	2	1	1	3	4	............CT......... | ............TA.........	...T........... | ...A...........	..G................ | ..C................
117	chrY	+	20140699	20140815	YRS_F	YRS_P	YRS_R	2	2	0	2	4	.............T.....G... | .............A.....T...	....G...A...... | ....A...C......	................... | ...................
117	chrY	+	20141952	20142068	YRS_F	YRS_P	YRS_R	0	1	3	3	4	....................... | .......................	....G.......... | ....T..........	.GG............T... | .AT............C...
117	chrY	+	20143579	20143695	YRS_F	YRS_P	YRS_R	3	0	1	4	4	.GT.......C............ | .AA.......T............	............... | ...............	.......C........... | .......G...........
117	chrY	+	20144329	20144445	YRS_F	YRS_P	YRS_R	1	1	2	3	4	................A...... | ................C......	........A...... | ........T......	..........C.....T.. | ..........A.....C..
117	chrY	+	20144833	20144949	YRS_F	YRS_P	YRS_R	2	0	2	4	4	..................GG... | ..................TT...	............... | ...............	...T.T............. | ...C.G.............
117	chrY	+	20144958	20145074	YRS_F	YRS_P	YRS_R	0	3	1	1	4	....................... | .......................	.....C..A.....A | .....T..T.....G	..................T | ..................C
117	chrY	+	20147091	20147207	YRS_F	YRS_P	YRS_R	1	0	3	4	4	..T.................... | ..A....................	............... | ...............	.GG............T... | .AT............C...
117	chrY	+	20147289	20147405	YRS_F	YRS_P	YRS_R	3	0	1	4	4	.G........C..........G. | .A........T..........C.	............... | ...............	.......C........... | .......G...........
117	chrY	+	20150283	20150399	YRS_F	YRS_P	YRS_R	2	2	0	2	4	.................AG.... | .................TT....	TC............. | CA.............	................... | ...................
117	chrY	+	20150408	20150524	YRS_F	YRS_P	YRS_R	1	3	0	1	4	.............T......... | .............A.........	T........C.T... | A........A.A...	................... | ...................
117	chrY	+	20150658	20150774	YRS_F	YRS_P	YRS_R	3	0	1	4	4	...G........C.....G.... | ...T........A.....A....	............... | ...............	..........C........ | ..........G........
121	chrY	+	20150908	20151028	YRS_F	YRS_P	YRS_R	1	0	3	4	4	...................G... | ...................T...	............... | ...............	..G......G.......C. | ..T......T.......A.
117	chrY	+	20151659	20151775	YRS_F	YRS_P	YRS_R	3	1	0	3	4	..T.........CT......... | ..G.........TA.........	....G.......... | ....A..........	................... | ...................
117	chrY	+	20153785	20153901	YRS_F	YRS_P	YRS_R	3	1	0	3	4	..T......G.....A....... | ..G......A.....C.......	.........C..... | .........A.....	................... | ...................
117	chrY	+	20155785	20155901	YRS_F	YRS_P	YRS_R	2	1	1	3	4	...GT.................. | ...CG..................	........A...... | ........C......	.G................. | .T.................
117	chrY	+	20156289	20156405	YRS_F	YRS_P	YRS_R	0	2	2	2	4	....................... | .......................	TC............. | AT.............	..G....C........... | ..C....G...........
121	chrY	+	20157038	20157158	YRS_F	YRS_P	YRS_R	2	2	0	2	4	..T................G... | ..G................A...	..T.......T.... | ..C.......G....	................... | ...................
117	chrY	+	20159051	20159167	YRS_F	YRS_P	YRS_R	2	1	1	3	4	..............T....G... | ..............G....A...	.........C..... | .........A.....	....C.............. | ....A..............
117	chrY	+	20159675	20159791	YRS_F	YRS_P	YRS_R	2	2	0	2	4	.........G..C.......... | .........T..T..........	T........C..... | A........T.....	................... | ...................
115	chrY	+	20159800	20159914	YRS_F	YRS_P	YRS_R	2	2	0	2	4	...G...............G... | ...T...............C...	TC............. | GT.............	................... | ...................
115	chrY	+	20160171	20160285	YRS_F	YRS_P	YRS_R	1	1	2	3	4	............C.......... | ............T..........	.........C..... | .........A.....	......G...C........ | ......A...T........
117	chrY	+	20161293	20161409	YRS_F	YRS_P	YRS_R	2	2	0	2	4	.........G..C.......... | .........T..T..........	T........C..... | A........T.....	................... | ...................
117	chrY	+	20162538	20162654	YRS_F	YRS_P	YRS_R	1	0	3	4	4	...G................... | ...T...................	............... | ...............	........AG.T....... | ........CC.G.......
115	chrY	+	20162663	20162777	YRS_F	YRS_P	YRS_R	2	0	2	4	4	............C.....G.... | ............T.....T....	............... | ...............	......G...C........ | ......A...T........
117	chrY	+	20163781	20163897	YRS_F	YRS_P	YRS_R	2	0	2	4	4	..............T....G... | ..............G....A...	............... | ...............	..G...........A.... | ..T...........T....
117	chrY	+	20164281	20164397	YRS_F	YRS_P	YRS_R	2	2	0	2	4	.........G..C.......... | .........T..T..........	T........C..... | A........T.....	................... | ...................
117	chrY	+	20165526	20165642	YRS_F	YRS_P	YRS_R	2	0	2	4	4	...G.........T......... | ...T.........A.........	............... | ...............	........A..T....... | ........C..G.......
117	chrY	+	20166024	20166140	YRS_F	YRS_P	YRS_R	2	1	1	3	4	..................GG... | ..................TT...	....G.......... | ....C..........	....C.............. | ....A..............
117	chrY	+	20166896	20167012	YRS_F	YRS_P	YRS_R	3	0	1	4	4	.........G..C......G... | .........A..A......A...	............... | ...............	.........G......... | .........T.........
117	chrY	+	20167146	20167262	YRS_F	YRS_P	YRS_R	2	2	0	2	4	.........G..C.......... | .........T..T..........	T........C..... | A........T.....	................... | ...................
117	chrY	+	20168275	20168391	YRS_F	YRS_P	YRS_R	3	0	1	4	4	............CT......T.. | ............TA......C..	............... | ...............	..........C........ | ..........T........
117	chrY	+	20169648	20169764	YRS_F	YRS_P	YRS_R	3	0	1	4	4	.GT.......C............ | .AA.......T............	............... | ...............	.......C........... | .......G...........
117	chrY	+	20170398	20170514	YRS_F	YRS_P	YRS_R	1	1	2	3	4	................A...... | ................C......	........A...... | ........T......	..........C.....T.. | ..........A.....C..
117	chrY	+	20171531	20171647	YRS_F	YRS_P	YRS_R	0	3	1	1	4	....................... | .......................	.....C..A.....A | .....T..T.....G	..................T | ..................C
117	chrY	+	20173663	20173779	YRS_F	YRS_P	YRS_R	1	0	3	4	4	..T.................... | ..A....................	............... | ...............	.GG............T... | .AT............C...
117	chrY	+	20173917	20174033	YRS_F	YRS_P	YRS_R	3	0	1	4	4	.....T......CT......... | .....C......TA.........	............... | ...............	...T............... | ...A...............
117	chrY	+	20174292	20174408	YRS_F	YRS_P	YRS_R	2	2	0	2	4	.................A.G... | .................C.T...	.....C..A...... | .....T..T......	................... | ...................
117	chrY	+	20174417	20174533	YRS_F	YRS_P	YRS_R	3	0	1	4	4	..T......G...........G. | ..C......A...........T.	............... | ...............	................T.. | ................C..
117	chrY	+	20175041	20175157	YRS_F	YRS_P	YRS_R	1	0	3	4	4	..T.................... | ..A....................	............... | ...............	.GG............T... | .AT............C...
117	chrY	+	20176293	20176409	YRS_F	YRS_P	YRS_R	3	0	1	4	4	.......C..........GG... | .......T..........TA...	............... | ...............	................T.. | ................C..
117	chrY	+	20176542	20176658	YRS_F	YRS_P	YRS_R	3	0	1	4	4	.G........C..........G. | .A........T..........C.	............... | ...............	.......C........... | .......G...........
117	chrY	+	20176667	20176783	YRS_F	YRS_P	YRS_R	2	0	2	4	4	...G...............G... | ...T...............C...	............... | ...............	.G.........T....... | .T.........A.......
117	chrY	+	20177292	20177408	YRS_F	YRS_P	YRS_R	1	0	3	4	4	..T.................... | ..A....................	............... | ...............	.GG............T... | .AT............C...
121	chrY	+	20180553	20180673	YRS_F	YRS_P	YRS_R	1	1	2	3	4	.................A..... | .................T.....	....G.......... | ....C..........	.GG................ | .AT................
117	chrY	+	20181308	20181424	YRS_F	YRS_P	YRS_R	2	2	0	2	4	.........G..C.......... | .........T..T..........	T........C..... | A........T.....	................... | ...................
117	chrY	+	20183303	20183419	YRS_F	YRS_P	YRS_R	1	0	3	4	4	...................G... | ...................T...	............... | ...............	.GG............T... | .AT............C...
117	chrY	+	20183932	20184048	YRS_F	YRS_P	YRS_R	2	2	0	2	4	.................A.G... | .................T.T...	.....C..A...... | .....T..T......	................... | ...................
117	chrY	+	20184180	20184296	YRS_F	YRS_P	YRS_R	1	1	2	3	4	..........C............ | ..........T............	..........T.... | ..........C....	...T..........A.... | ...C..........T....
117	chrY	+	20187068	20187184	YRS_F	YRS_P	YRS_R	2	2	0	2	4	.................AG.... | .................TT....	TC............. | CA.............	................... | ...................
117	chrY	+	20187193	20187309	YRS_F	YRS_P	YRS_R	1	3	0	1	4	.............T......... | .............A.........	T........C.T... | A........A.A...	................... | ...................
117	chrY	+	20187443	20187559	YRS_F	YRS_P	YRS_R	3	0	1	4	4	...G........C.....G.... | ...T........A.....A....	............... | ...............	..........C........ | ..........G........
121	chrY	+	20187693	20187813	YRS_F	YRS_P	YRS_R	1	0	3	4	4	...................G... | ...................T...	............... | ...............	..G......G.......C. | ..T......T.......A.
117	chrY	+	20188444	20188560	YRS_F	YRS_P	YRS_R	3	1	0	3	4	..T.........CT......... | ..G.........TA.........	....G.......... | ....A..........	................... | ...................
116	chrY	+	20191698	20191813	YRS_F	YRS_P	YRS_R	1	1	2	3	4	..................G.... | ..................A....	....G.......... | ....C..........	A.....G............ | G.....A............
117	chrY	+	20191822	20191938	YRS_F	YRS_P	YRS_R	2	2	0	2	4	.................A.G... | .................T.T...	.....C..A...... | .....T..T......	................... | ...................
117	chrY	+	20192446	20192562	YRS_F	YRS_P	YRS_R	2	2	0	2	4	..T.............A...... | ..A.............C......	.........C...A. | .........T...T.	................... | ...................
116	chrY	+	20192950	20193065	YRS_F	YRS_P	YRS_R	2	1	1	3	4	..T...............G.... | ..G...............T....	.........C..... | .........A.....	.....T............. | .....G.............
117	chrY	+	20194711	20194827	YRS_F	YRS_P	YRS_R	2	1	1	3	4	.................AG.... | .................TT....	T.............. | C..............	..G................ | ..T................
117	chrY	+	20196336	20196452	YRS_F	YRS_P	YRS_R	1	1	2	3	4	...............A....... | ...............T.......	..............A | ..............C	.................CT | .................AG
118	chrY	+	20199087	20199204	YRS_F	YRS_P	YRS_R	0	1	3	3	4	....................... | .......................	..............A | ..............C	..............A..CT | ..............G..TA
117	chrY	+	20200589	20200705	YRS_F	YRS_P	YRS_R	2	1	1	3	4	.......C.....T......... | .......T.....G.........	.C............. | .G.............	.............C..... | .............G.....
117	chrY	+	20200839	20200955	YRS_F	YRS_P	YRS_R	1	1	2	3	4	......A................ | ......T................	..............A | ..............C	.................CT | .................AG
117	chrY	+	20201714	20201830	YRS_F	YRS_P	YRS_R	0	2	2	2	4	....................... | .......................	.............AA | .............CT	.................CT | .................AA
117	chrY	+	20203214	20203330	YRS_F	YRS_P	YRS_R	1	1	2	3	4	.............T......... | .............G.........	..............A | ..............C	.................CT | .................AG
117	chrY	+	20203464	20203580	YRS_F	YRS_P	YRS_R	3	1	0	3	4	............C....A.G... | ............G....C.T...	....G.......... | ....C..........	................... | ...................
117	chrY	+	20203964	20204080	YRS_F	YRS_P	YRS_R	1	1	2	3	4	...................G... | ...................T...	..............A | ..............C	.................CT | .................AG
117	chrY	+	20204089	20204205	YRS_F	YRS_P	YRS_R	3	0	1	4	4	..T..TA................ | ..G..GG................	............... | ...............	.....T............. | .....G.............
117	chrY	+	20206339	20206455	YRS_F	YRS_P	YRS_R	1	1	2	3	4	.............T......... | .............G.........	..............A | ..............C	.................CT | .................AG
117	chrY	+	20206589	20206705	YRS_F	YRS_P	YRS_R	3	1	0	3	4	............C....A.G... | ............G....C.T...	....G.......... | ....C..........	................... | ...................
117	chrY	+	20207089	20207205	YRS_F	YRS_P	YRS_R	1	1	2	3	4	...................G... | ...................T...	..............A | ..............C	.................CT | .................AG
117	chrY	+	20207214	20207330	YRS_F	YRS_P	YRS_R	3	0	1	4	4	..T..TA................ | ..G..GG................	............... | ...............	.....T............. | .....G.............
117	chrY	+	20207464	20207580	YRS_F	YRS_P	YRS_R	1	2	1	2	4	.......C............... | .......A...............	.C.......C..... | .G.......A.....	.G................. | .A.................
120	chrY	+	20258306	20258425	YRS_F	YRS_P	YRS_R	1	1	2	3	4	..................G.... | ..................A....	...T........... | ...A...........	A................C. | T................T.
117	chrY	+	20259061	20259177	YRS_F	YRS_P	YRS_R	1	0	3	4	4	.....................G. | .....................A.	............... | ...............	AG........C........ | GT........T........
117	chrY	+	20259559	20259675	YRS_F	YRS_P	YRS_R	3	1	0	3	4	...........A......GG... | ...........T......AC...	.........C..... | .........G.....	................... | ...................
117	chrY	+	20260057	20260173	YRS_F	YRS_P	YRS_R	2	1	1	3	4	..............T....G... | ..............G....T...	T.............. | C..............	..G................ | ..T................
115	chrY	+	20260930	20261044	YRS_F	YRS_P	YRS_R	2	0	2	4	4	............C.....G.... | ............T.....A....	............... | ...............	......G...C........ | ......A...T........
115	chrY	+	20261802	20261916	YRS_F	YRS_P	YRS_R	2	0	2	4	4	..................GG... | ..................AT...	............... | ...............	......G...C........ | ......A...T........
117	chrY	+	20263169	20263285	YRS_F	YRS_P	YRS_R	2	0	2	4	4	..............T....G... | ..............G....A...	............... | ...............	..G...........A.... | ..T...........T....
117	chrY	+	20263419	20263535	YRS_F	YRS_P	YRS_R	3	0	1	4	4	A........G.........G... | T........A.........A...	............... | ...............	.........G......... | .........T.........
117	chrY	+	20265038	20265154	YRS_F	YRS_P	YRS_R	2	0	2	4	4	...G.........T......... | ...T.........A.........	............... | ...............	........A..T....... | ........C..G.......
115	chrY	+	20265163	20265277	YRS_F	YRS_P	YRS_R	2	0	2	4	4	............C.....G.... | ............T.....A....	............... | ...............	......G...C........ | ......A...T........
117	chrY	+	20265536	20265652	YRS_F	YRS_P	YRS_R	2	2	0	2	4	.........G..C.......... | .........T..T..........	T........C..... | A........T.....	................... | ...................
117	chrY	+	20266156	20266272	YRS_F	YRS_P	YRS_R	2	0	2	4	4	..............T....G... | ..............G....A...	............... | ...............	..G...........A.... | ..T...........T....
117	chrY	+	20266406	20266522	YRS_F	YRS_P	YRS_R	3	0	1	4	4	.........G.........GT.. | .........A.........AC..	............... | ...............	.........G......... | .........T.........
117	chrY	+	20266656	20266772	YRS_F	YRS_P	YRS_R	2	2	0	2	4	.........G..C.......... | .........T..T..........	T........C..... | A........T.....	................... | ...................
115	chrY	+	20268523	20268637	YRS_F	YRS_P	YRS_R	1	0	3	4	4	....................T.. | ....................G..	............... | ...............	.G....G...C........ | .T....A...T........
115	chrY	+	20270760	20270874	YRS_F	YRS_P	YRS_R	1	0	3	4	4	............C.......... | ............T..........	............... | ...............	......G.A.C........ | ......A.T.T........
117	chrY	+	20271257	20271373	YRS_F	YRS_P	YRS_R	1	0	3	4	4	..T.................... | ..C....................	............... | ...............	...T...C....T...... | ...A...G....A......
117	chrY	+	20271756	20271872	YRS_F	YRS_P	YRS_R	2	1	1	3	4	............C.....G.... | ............T.....T....	..............A | ..............C	..................T | ..................G
117	chrY	+	20273128	20273244	YRS_F	YRS_P	YRS_R	1	2	1	2	4	............C.......... | ............T..........	.C.......C..... | .A.......T.....	..........C........ | ..........G........
117	chrY	+	20274248	20274364	YRS_F	YRS_P	YRS_R	2	1	1	3	4	...............A...G... | ...............C...T...	............C.. | ............T..	...T............... | ...A...............
117	chrY	+	20276369	20276485	YRS_F	YRS_P	YRS_R	2	2	0	2	4	............C.....G.... | ............T.....T....	T........C..... | A........T.....	................... | ...................
117	chrY	+	20276743	20276859	YRS_F	YRS_P	YRS_R	1	1	2	3	4	............C.......... | ............T..........	.C............. | .A.............	.............C...C. | .............T...G.
117	chrY	+	20277866	20277982	YRS_F	YRS_P	YRS_R	2	1	1	3	4	...............A...G... | ...............C...T...	............C.. | ............T..	...T............... | ...A...............
117	chrY	+	20278241	20278357	YRS_F	YRS_P	YRS_R	3	1	0	3	4	....T.....CA........... | ....A.....AC...........	.C............. | .A.............	................... | ...................
117	chrY	+	20278739	20278855	YRS_F	YRS_P	YRS_R	0	2	2	2	4	....................... | .......................	........A.T.... | ........C.C....	.........GC........ | .........TT........
117	chrY	+	20279363	20279479	YRS_F	YRS_P	YRS_R	3	1	0	3	4	A..G..............G.... | T..T..............T....	..........T.... | ..........C....	................... | ...................
118	chrY	+	20280486	20280603	YRS_F	YRS_P	YRS_R	2	0	2	4	4	.........G..C.......... | .........T..T..........	............... | ...............	........A..T....... | ........C..C.......
117	chrY	+	20280860	20280976	YRS_F	YRS_P	YRS_R	2	2	0	2	4	............C.....G.... | ............T.....T....	T........C..... | A........T.....	................... | ...................
117	chrY	+	20282853	20282969	YRS_F	YRS_P	YRS_R	3	0	1	4	4	............C.T....G... | ............T.G....A...	............... | ...............	..G................ | ..T................
117	chrY	+	20283726	20283842	YRS_F	YRS_P	YRS_R	1	1	2	3	4	...G................... | ...T...................	..........T.... | ..........C....	.........GC........ | .........TT........
118	chrY	+	20286101	20286218	YRS_F	YRS_P	YRS_R	1	1	2	3	4	.G..................... | .C.....................	..............A | ..............C	.................CT | .................AG
117	chrY	+	20286352	20286468	YRS_F	YRS_P	YRS_R	2	1	1	3	4	.G........C............ | .T........T............	............C.. | ............G..	A.................. | T..................
117	chrY	+	20288602	20288718	YRS_F	YRS_P	YRS_R	2	1	1	3	4	............C......G... | ............G......T...	...T........... | ...C...........	...T............... | ...C...............
117	chrY	+	20289728	20289844	YRS_F	YRS_P	YRS_R	2	1	1	3	4	.G........C............ | .T........T............	............C.. | ............G..	A.................. | T..................
117	chrY	+	20289853	20289969	YRS_F	YRS_P	YRS_R	2	1	1	3	4	.......C.......A....... | .......A.......C.......	.C............. | .G.............	.G................. | .A.................
117	chrY	+	20291978	20292094	YRS_F	YRS_P	YRS_R	3	0	1	4	4	..T..TA................ | ..G..GG................	............... | ...............	.....T............. | .....G.............
117	chrY	+	20292602	20292718	YRS_F	YRS_P	YRS_R	1	1	2	3	4	............C.......... | ............T..........	.........C..... | .........T.....	.G........C........ | .A........T........
117	chrY	+	20292727	20292843	YRS_F	YRS_P	YRS_R	1	1	2	3	4	...................G... | ...................T...	..............A | ..............C	.................CT | .................AG
117	chrY	+	20293102	20293218	YRS_F	YRS_P	YRS_R	2	2	0	2	4	.......CA.............. | .......AG..............	.C...........A. | .G...........C.	................... | ...................
117	chrY	+	20293477	20293593	YRS_F	YRS_P	YRS_R	0	2	2	2	4	....................... | .......................	.............AA | .............CT	.................CT | .................AA
117	chrY	+	20293727	20293843	YRS_F	YRS_P	YRS_R	0	2	2	2	4	....................... | .......................	.............AA | .............CT	.................CT | .................AA
117	chrY	+	20294351	20294467	YRS_F	YRS_P	YRS_R	1	1	2	3	4	...................G... | ...................T...	.C............. | .G.............	.....T....C........ | .....G....A........
117	chrY	+	20296471	20296587	YRS_F	YRS_P	YRS_R	2	0	2	4	4	..............T....G... | ..............G....A...	............... | ...............	..G...........A.... | ..T...........T....
117	chrY	+	20297096	20297212	YRS_F	YRS_P	YRS_R	1	2	1	2	4	............C.......... | ............T..........	T........C..... | A........T.....	A.................. | C..................
115	chrY	+	20298468	20298582	YRS_F	YRS_P	YRS_R	1	1	2	3	4	...G................... | ...T...................	T.............. | A..............	......G...C........ | ......A...T........
117	chrY	+	20299964	20300080	YRS_F	YRS_P	YRS_R	1	0	3	4	4	.....T................. | .....G.................	............... | ...............	........AG.T....... | ........TC.G.......
115	chrY	+	20300463	20300577	YRS_F	YRS_P	YRS_R	2	0	2	4	4	..........C.......G.... | ..........A.......A....	............... | ...............	......G...C........ | ......A...T........
116	chrY	+	20301332	20301447	YRS_F	YRS_P	YRS_R	1	1	2	3	4	............C.......... | ............T..........	.C............. | .A.............	...T.......T....... | ...A.......A.......
115	chrY	+	20302452	20302566	YRS_F	YRS_P	YRS_R	1	0	3	4	4	..................G.... | ..................A....	............... | ...............	.G....G...C........ | .A....A...T........
117	chrY	+	20302575	20302691	YRS_F	YRS_P	YRS_R	2	0	2	4	4	..............T....G... | ..............G....A...	............... | ...............	.GG................ | .TT................
117	chrY	+	20302700	20302816	YRS_F	YRS_P	YRS_R	2	1	1	3	4	...G.............A..... | ...T.............T.....	..............A | ..............G	..................T | ..................C
117	chrY	+	20303448	20303564	YRS_F	YRS_P	YRS_R	1	3	0	1	4	.......C............... | .......T...............	.C..G.T........ | .A..A.A........	................... | ...................
117	chrY	+	20305193	20305309	YRS_F	YRS_P	YRS_R	2	2	0	2	4	............C........G. | ............T........T.	T........C..... | A........T.....	................... | ...................
117	chrY	+	20305318	20305434	YRS_F	YRS_P	YRS_R	3	0	1	4	4	......AC.....T......... | ......TT.....G.........	............... | ...............	..G................ | ..T................
116	chrY	+	20305443	20305558	YRS_F	YRS_P	YRS_R	1	2	1	2	4	...G................... | ...T...................	.C.....C....... | .G.....A.......	...........T....... | ...........A.......
117	chrY	+	20305567	20305683	YRS_F	YRS_P	YRS_R	1	1	2	3	4	.......C............... | .......T...............	.............A. | .............G.	.G..C.............. | .A..A..............
117	chrY	+	20306564	20306680	YRS_F	YRS_P	YRS_R	2	1	1	3	4	.................A.G... | .................T.T...	....G.......... | ....C..........	.................C. | .................G.
117	chrY	+	20306936	20307052	YRS_F	YRS_P	YRS_R	3	0	1	4	4	..............T...GG... | ..............G...CA...	............... | ...............	.....T............. | .....C.............
117	chrY	+	20307809	20307925	YRS_F	YRS_P	YRS_R	2	0	2	4	4	.........G.........G... | .........A.........C...	............... | ...............	..........C.....T.. | ..........T.....A..
117	chrY	+	20308307	20308423	YRS_F	YRS_P	YRS_R	2	1	1	3	4	..............T....G... | ..............G....A...	T.............. | C..............	..G................ | ..T................
117	chrY	+	20308682	20308798	YRS_F	YRS_P	YRS_R	2	1	1	3	4	.................A.G... | .................T.T...	....G.......... | ....C..........	.................C. | .................G.
117	chrY	+	20309429	20309545	YRS_F	YRS_P	YRS_R	1	2	1	2	4	...G................... | ...T...................	.C.....C....... | .G.....A.......	...........T....... | ...........A.......
117	chrY	+	20309554	20309670	YRS_F	YRS_P	YRS_R	0	1	3	3	4	....................... | .......................	.............A. | .............G.	.GG.C.............. | .AT.A..............
117	chrY	+	20309927	20310043	YRS_F	YRS_P	YRS_R	0	1	3	3	4	....................... | .......................	....G.......... | ....C..........	A.........CT....... | G.........TG.......
117	chrY	+	20310550	20310666	YRS_F	YRS_P	YRS_R	2	1	1	3	4	.................A.G... | .................T.T...	....G.......... | ....C..........	.................C. | .................G.
117	chrY	+	20310799	20310915	YRS_F	YRS_P	YRS_R	0	2	2	2	4	....................... | .......................	.....C...C..... | .....T...T.....	...........TT...... | ...........AC......
117	chrY	+	20312045	20312161	YRS_F	YRS_P	YRS_R	2	2	0	2	4	............C........G. | ............T........T.	T........C..... | A........T.....	................... | ...................
117	chrY	+	20317041	20317157	YRS_F	YRS_P	YRS_R	0	2	2	2	4	....................... | .......................	.............AA | .............TT	.................CT | .................AA
117	chrY	+	20319921	20320037	YRS_F	YRS_P	YRS_R	1	1	2	3	4	.............T......... | .............G.........	..............A | ..............C	.................CT | .................AG
117	chrY	+	20320171	20320287	YRS_F	YRS_P	YRS_R	3	1	0	3	4	............C....A.G... | ............G....C.T...	....G.......... | ....C..........	................... | ...................
117	chrY	+	20320671	20320787	YRS_F	YRS_P	YRS_R	1	1	2	3	4	...................G... | ...................T...	..............A | ..............C	.................CT | .................AG
117	chrY	+	20320796	20320912	YRS_F	YRS_P	YRS_R	3	0	1	4	4	..T..TA................ | ..G..GG................	............... | ...............	.....T............. | .....G.............
117	chrY	+	20321046	20321162	YRS_F	YRS_P	YRS_R	1	2	1	2	4	.......C............... | .......A...............	.C.......C..... | .G.......A.....	.G................. | .A.................
117	chrY	+	20321421	20321537	YRS_F	YRS_P	YRS_R	1	2	1	2	4	............C.......... | ............T..........	.........C..C.. | .........T..T..	..........C........ | ..........T........
117	chrY	+	20321671	20321787	YRS_F	YRS_P	YRS_R	1	3	0	1	4	...................G... | ...................A...	.C.TG.......... | .A.GA..........	................... | ...................
117	chrY	+	20323296	20323412	YRS_F	YRS_P	YRS_R	3	0	1	4	4	..T..TA................ | ..G..GG................	............... | ...............	.....T............. | .....G.............
117	chrY	+	20323921	20324037	YRS_F	YRS_P	YRS_R	1	1	2	3	4	...................G... | ...................T...	..............A | ..............C	.................CT | .................AG
117	chrY	+	20324421	20324537	YRS_F	YRS_P	YRS_R	0	2	2	2	4	....................... | .......................	.............AA | .............CT	.................CT | .................AA
117	chrY	+	20324796	20324912	YRS_F	YRS_P	YRS_R	1	1	2	3	4	..................G.... | ..................T....	..............A | ..............C	.................CT | .................AG
117	chrY	+	20325921	20326037	YRS_F	YRS_P	YRS_R	0	2	2	2	4	....................... | .......................	.............AA | .............CT	.................CT | .................AA
117	chrY	+	20327171	20327287	YRS_F	YRS_P	YRS_R	1	1	2	3	4	...................G... | ...................T...	..............A | ..............C	.................CT | .................AG
117	chrY	+	20327671	20327787	YRS_F	YRS_P	YRS_R	0	2	2	2	4	....................... | .......................	.............AA | .............CT	.................CT | .................AA
117	chrY	+	20328671	20328787	YRS_F	YRS_P	YRS_R	1	1	2	3	4	...............A....... | ...............T.......	..............A | ..............C	.................CT | .................AG
117	chrY	+	20330421	20330537	YRS_F	YRS_P	YRS_R	3	0	1	4	4	..T..TA................ | ..G..GG................	............... | ...............	.....T............. | .....G.............
117	chrY	+	20331045	20331161	YRS_F	YRS_P	YRS_R	1	1	2	3	4	............C.......... | ............T..........	.........C..... | .........T.....	.G........C........ | .A........T........
117	chrY	+	20331170	20331286	YRS_F	YRS_P	YRS_R	1	1	2	3	4	...................G... | ...................T...	..............A | ..............C	.................CT | .................AG
117	chrY	+	20331545	20331661	YRS_F	YRS_P	YRS_R	2	2	0	2	4	.......CA.............. | .......AG..............	.C...........A. | .G...........C.	................... | ...................
117	chrY	+	20331920	20332036	YRS_F	YRS_P	YRS_R	0	2	2	2	4	....................... | .......................	.............AA | .............CT	.................CT | .................AA
117	chrY	+	20332170	20332286	YRS_F	YRS_P	YRS_R	0	2	2	2	4	....................... | .......................	.............AA | .............CT	.................CT | .................AA
117	chrY	+	20332794	20332910	YRS_F	YRS_P	YRS_R	1	1	2	3	4	...................G... | ...................T...	.C............. | .G.............	.....T....C........ | .....G....A........
117	chrY	+	20334293	20334409	YRS_F	YRS_P	YRS_R	2	1	1	3	4	............C......G... | ............G......T...	...T........... | ...C...........	...T............... | ...C...............
117	chrY	+	20335419	20335535	YRS_F	YRS_P	YRS_R	2	1	1	3	4	.G........C............ | .T........T............	............C.. | ............G..	A.................. | T..................
117	chrY	+	20335544	20335660	YRS_F	YRS_P	YRS_R	2	1	1	3	4	.......C.......A....... | .......A.......C.......	.C............. | .G.............	.G................. | .A.................
117	chrY	+	20337669	20337785	YRS_F	YRS_P	YRS_R	3	0	1	4	4	..T..TA................ | ..G..GG................	............... | ...............	.....T............. | .....G.............
117	chrY	+	20338169	20338285	YRS_F	YRS_P	YRS_R	2	1	1	3	4	.......C.....T......... | .......T.....G.........	.C............. | .G.............	.............C..... | .............G.....
117	chrY	+	20338419	20338535	YRS_F	YRS_P	YRS_R	1	1	2	3	4	......A................ | ......T................	..............A | ..............C	.................CT | .................AG
117	chrY	+	20339294	20339410	YRS_F	YRS_P	YRS_R	0	2	2	2	4	....................... | .......................	.............AA | .............CT	.................CT | .................AA
117	chrY	+	20340793	20340909	YRS_F	YRS_P	YRS_R	1	1	2	3	4	.............T......... | .............G.........	..............A | ..............C	.................CT | .................AG
117	chrY	+	20344045	20344161	YRS_F	YRS_P	YRS_R	1	1	2	3	4	...................G... | ...................T...	..............A | ..............C	.................CT | .................AG
117	chrY	+	20344545	20344661	YRS_F	YRS_P	YRS_R	0	2	2	2	4	....................... | .......................	.............AA | .............CT	.................CT | .................AA
117	chrY	+	20344795	20344911	YRS_F	YRS_P	YRS_R	2	1	1	3	4	............C......G... | ............T......T...	.........C..... | .........T.....	..........C........ | ..........T........
117	chrY	+	20345419	20345535	YRS_F	YRS_P	YRS_R	0	2	2	2	4	....................... | .......................	.............AA | .............CT	.................CT | .................AA
117	chrY	+	20348044	20348160	YRS_F	YRS_P	YRS_R	1	1	2	3	4	..........C............ | ..........T............	.........C..... | .........T.....	...........T.C..... | ...........A.A.....
117	chrY	+	20348544	20348660	YRS_F	YRS_P	YRS_R	1	1	2	3	4	...................G... | ...................T...	..............A | ..............C	.................CT | .................AG
117	chrY	+	20349919	20350035	YRS_F	YRS_P	YRS_R	0	2	2	2	4	....................... | .......................	.............AA | .............TT	.................CT | .................AA
117	chrY	+	20350169	20350285	YRS_F	YRS_P	YRS_R	0	1	3	3	4	....................... | .......................	..............A | ..............C	.........G.......CT | .........C.......AG
117	chrY	+	20350419	20350535	YRS_F	YRS_P	YRS_R	3	1	0	3	4	......A..G....T........ | ......T..A....A........	............C.. | ............T..	................... | ...................
183	chr1	-	188897165	188897347	YRS_R	YRS_P	YRS_F	1	2	2	3	5	A.................. | G..................	.......C......A | .......G......G	...........A..........T | ...........T..........G
183	chr12	+	107217832	107218014	YRS_F	YRS_P	YRS_R	2	2	1	3	5	...........A..........T | ...........T..........G	.......C......A | .......G......G	A.................. | G..................
92	chr13	-	94499176	94499267	YRS_R	YRS_P	YRS_F	0	2	3	3	5	................... | ...................	...T...C....... | ...C...G.......	...........A.......G..T | ...........T.......A..G
95	chr2	+	77815438	77815532	YRS_F	YRS_P	YRS_R	2	2	1	3	5	...........A..........T | ...........T..........G	...T...C....... | ...C...G.......	A.................. | G..................
117	chr2	-	135888990	135889106	YRS_R	YRS_P	YRS_F	0	2	3	3	5	................... | ...................	...T...C....... | ...C...G.......	...........A.......G..T | ...........T.......A..G
183	chr2	+	195493948	195494130	YRS_F	YRS_P	YRS_R	2	2	1	3	5	...........A..........T | ...........T..........G	.......C......A | .......G......G	A.................. | G..................
95	chr4	+	164930138	164930232	YRS_F	YRS_P	YRS_R	2	1	2	4	5	...........A..........T | ...........T..........G	.......C....... | .......G.......	A.G................ | G.A................
183	chr4	-	171072939	171073121	YRS_R	YRS_P	YRS_F	1	2	2	3	5	..................T | ..................C	.......C......A | .......G......G	...........A..........T | ...........T..........G
95	chr5	-	121617540	121617634	YRS_R	YRS_P	YRS_F	1	1	3	4	5	...............T... | ...............C...	.......C....... | .......G.......	A..........A..........T | C..........T..........G
117	chr7	-	136629673	136629789	YRS_R	YRS_P	YRS_F	1	1	3	4	5	.....T............. | .....C.............	.......C....... | .......G.......	...........A.......G..T | ...........T.......A..G
117	chrY	+	8852080	8852196	YRS_F	YRS_P	YRS_R	3	1	1	4	5	...........A.......G..T | ...........T.......A..G	.......C....... | .......G.......	........A.......... | ........T..........
117	chrY	-	20064192	20064308	YRS_R	YRS_P	YRS_F	3	1	1	4	5	....C....G...C..... | ....T....T...A.....	.....C......... | .....T.........	..............T........ | ..............A........
117	chrY	-	20064941	20065057	YRS_R	YRS_P	YRS_F	2	0	3	5	5	...........T....T.. | ...........A....C..	............... | ...............	..T......G...........G. | ..C......A...........T.
121	chrY	-	20066450	20066570	YRS_R	YRS_P	YRS_F	2	0	3	5	5	..G...............T | ..T...............A	............... | ...............	........A.C........G... | ........T.T........T...
117	chrY	-	20069079	20069195	YRS_R	YRS_P	YRS_F	1	1	3	4	5	.................C. | .................G.	....G.......... | ....C..........	............C....A.G... | ............A....T.T...
117	chrY	-	20069204	20069320	YRS_R	YRS_P	YRS_F	0	2	3	3	5	................... | ...................	.......CA...... | .......AG......	...........A.....A...G. | ...........T.....C...A.
117	chrY	-	20070200	20070316	YRS_R	YRS_P	YRS_F	0	3	2	2	5	................... | ...................	.......C.CT.... | .......G.AC....	..............T....G... | ..............G....A...
117	chrY	-	20071201	20071317	YRS_R	YRS_P	YRS_F	3	0	2	5	5	......G...C......C. | ......A...T......T.	............... | ...............	............CT......... | ............TA.........
117	chrY	-	20071952	20072068	YRS_R	YRS_P	YRS_F	2	1	2	4	5	A.........C........ | T.........T........	.........C..... | .........T.....	.................AG.... | .................TT....
117	chrY	-	20077449	20077565	YRS_R	YRS_P	YRS_F	3	0	2	5	5	A.........C......C. | T.........T......T.	............... | ...............	..............T...G.... | ..............A...A....
117	chrY	-	20078452	20078568	YRS_R	YRS_P	YRS_F	1	1	3	4	5	.............C..... | .............T.....	.C............. | .A.............	............CT.....G... | ............TA.....T...
117	chrY	-	20078706	20078822	YRS_R	YRS_P	YRS_F	3	0	2	5	5	.GG............T... | .AT............C...	............... | ...............	.G..........C.......... | .A..........A..........
117	chrY	-	20082216	20082332	YRS_R	YRS_P	YRS_F	3	0	2	5	5	.GG............T... | .AT............C...	............... | ...............	.......C..........G.... | .......A..........T....
117	chrY	+	20083204	20083320	YRS_F	YRS_P	YRS_R	3	0	2	5	5	.........G..CT......... | .........A..TA.........	............... | ...............	.GG................ | .TT................
115	chrY	+	20087201	20087315	YRS_F	YRS_P	YRS_R	3	0	2	5	5	............C....AG.... | ............T....TA....	............... | ...............	......G...C........ | ......A...T........
116	chrY	+	20090195	20090310	YRS_F	YRS_P	YRS_R	2	1	2	4	5	..T..................G. | ..C..................T.	........A...... | ........T......	.G..............T.. | .A..............C..
117	chrY	+	20090319	20090435	YRS_F	YRS_P	YRS_R	1	1	3	4	5	...........A........... | ...........T...........	..T............ | ..A............	.GG............T... | .AT............C...
117	chrY	+	20090823	20090939	YRS_F	YRS_P	YRS_R	2	0	3	5	5	....T..C............... | ....G..G...............	............... | ...............	..G......G.T....... | ..C......A.A.......
117	chrY	+	20092455	20092571	YRS_F	YRS_P	YRS_R	2	0	3	5	5	....T..C............... | ....G..G...............	............... | ...............	..G......G.T....... | ..C......A.A.......
117	chrY	+	20092834	20092950	YRS_F	YRS_P	YRS_R	2	2	1	3	5	..T................G... | ..G................T...	.........C....A | .........A....G	..................T | ..................C
117	chrY	+	20094217	20094333	YRS_F	YRS_P	YRS_R	3	0	2	5	5	...G........CT......... | ...T........TA.........	............... | ...............	....C.G............ | ....T.A............
117	chrY	+	20094717	20094833	YRS_F	YRS_P	YRS_R	1	2	2	3	5	.....................G. | .....................A.	..T..C......... | ..C..G.........	A.........C........ | T.........T........
116	chrY	+	20095386	20095501	YRS_F	YRS_P	YRS_R	3	1	1	4	5	..........C..T....G.... | ..........T..G....T....	..T............ | ..C............	.................C. | .................G.
117	chrY	+	20095510	20095626	YRS_F	YRS_P	YRS_R	1	1	3	4	5	..................G.... | ..................A....	....G.......... | ....C..........	...T...C.........C. | ...A...G.........A.
117	chrY	+	20098137	20098253	YRS_F	YRS_P	YRS_R	3	0	2	5	5	......A..G..C.......... | ......G..A..A..........	............... | ...............	......G...C........ | ......A...T........
116	chrY	+	20100015	20100130	YRS_F	YRS_P	YRS_R	3	1	1	4	5	.GT.........C.......... | .TC.........T..........	......T........ | ......A........	..G................ | ..T................
117	chrY	+	20100264	20100380	YRS_F	YRS_P	YRS_R	2	0	3	5	5	.G..........C.......... | .A..........A..........	............... | ...............	.GG............T... | .AT............C...
117	chrY	+	20101021	20101137	YRS_F	YRS_P	YRS_R	3	1	1	4	5	......A.....CT......... | ......G.....TA.........	..............A | ..............C	..................T | ..................G
117	chrY	+	20101775	20101891	YRS_F	YRS_P	YRS_R	3	2	0	3	5	............CTT........ | ............TAG........	.........C.T... | .........A.A...	................... | ...................
117	chrY	+	20102653	20102769	YRS_F	YRS_P	YRS_R	1	1	3	4	5	.................A..... | .................T.....	....G.......... | ....C..........	.GG............T... | .AT............C...
117	chrY	+	20103283	20103399	YRS_F	YRS_P	YRS_R	3	2	0	3	5	.................AGG... | .................TTT...	.....C..A...... | .....T..T......	................... | ...................
117	chrY	+	20103408	20103524	YRS_F	YRS_P	YRS_R	1	1	3	4	5	.....................G. | .....................T.	....G.......... | ....A..........	.GG............T... | .AT............C...
117	chrY	+	20106039	20106155	YRS_F	YRS_P	YRS_R	2	0	3	5	5	..T......G............. | ..A......T.............	............... | ...............	.GG............T... | .AT............C...
115	chrY	+	20106537	20106651	YRS_F	YRS_P	YRS_R	3	1	1	4	5	............CT.....G... | ............TA.....T...	.C............. | .A.............	.............C..... | .............T.....
117	chrY	+	20109171	20109287	YRS_F	YRS_P	YRS_R	3	0	2	5	5	............CT....G.... | ............TA....T....	............... | ...............	A....T............. | T....G.............
117	chrY	+	20109796	20109912	YRS_F	YRS_P	YRS_R	3	2	0	3	5	............C...A....G. | ............A...T....A.	.C......A...... | .G......T......	................... | ...................
117	chrY	+	20110300	20110416	YRS_F	YRS_P	YRS_R	1	1	3	4	5	..T.................... | ..A....................	..........T.... | ..........A....	...T...C.........C. | ...A...G.........A.
117	chrY	+	20113185	20113301	YRS_F	YRS_P	YRS_R	2	0	3	5	5	...G......C............ | ...A......A............	............... | ...............	..G......G.T....... | ..C......A.A.......
117	chrY	+	20114821	20114937	YRS_F	YRS_P	YRS_R	2	0	3	5	5	............C..A....... | ............T..T.......	............... | ...............	.GG............T... | .AT............C...
116	chrY	+	20116700	20116815	YRS_F	YRS_P	YRS_R	0	2	3	3	5	....................... | .......................	TC............. | GT.............	..G......G.T....... | ..C......A.A.......
117	chrY	+	20118710	20118826	YRS_F	YRS_P	YRS_R	1	3	1	2	5	............C.......... | ............T..........	.C...C......C.. | .G...G......G..	.......C........... | .......T...........
116	chrY	+	20119085	20119200	YRS_F	YRS_P	YRS_R	1	1	3	4	5	..................G.... | ..................A....	....G.......... | ....C..........	A...C.G............ | G...T.C............
117	chrY	+	20120584	20120700	YRS_F	YRS_P	YRS_R	1	1	3	4	5	.............T......... | .............A.........	....G.......... | ....T..........	...T...C.........C. | ...A...G.........A.
117	chrY	+	20122574	20122690	YRS_F	YRS_P	YRS_R	2	1	2	4	5	..............T....G... | ..............G....A...	.....C......... | .....A.........	..G...........A.... | ..T...........T....
116	chrY	+	20123199	20123314	YRS_F	YRS_P	YRS_R	3	1	1	4	5	..TG...............G... | ..AT...............C...	..............A | ..............C	..................T | ..................G
121	chrY	+	20125440	20125560	YRS_F	YRS_P	YRS_R	2	1	2	4	5	...................G..T | ...................T..C	.....C......... | .....G.........	A.G................ | T.T................
117	chrY	+	20125693	20125809	YRS_F	YRS_P	YRS_R	1	1	3	4	5	.......C............... | .......T...............	.C............. | .T.............	...T...C.........C. | ...A...G.........A.
117	chrY	+	20127571	20127687	YRS_F	YRS_P	YRS_R	3	2	0	3	5	............C.....GG... | ............T.....AC...	T........C..... | A........T.....	................... | ...................
116	chrY	+	20127696	20127811	YRS_F	YRS_P	YRS_R	1	2	2	3	5	...G................... | ...T...................	.............AA | .............CT	.................CT | .................AA
117	chrY	+	20128444	20128560	YRS_F	YRS_P	YRS_R	3	1	1	4	5	...G..............GG... | ...T..............AC...	.....C......... | .....T.........	.G................. | .T.................
117	chrY	+	20130565	20130681	YRS_F	YRS_P	YRS_R	1	1	3	4	5	..............T........ | ..............A........	.....C......... | .....T.........	....C....G...C..... | ....T....T...A.....
115	chrY	+	20130940	20131054	YRS_F	YRS_P	YRS_R	3	0	2	5	5	.G................GG... | .A................AT...	............... | ...............	......G...C........ | ......A...T........
117	chrY	+	20131438	20131554	YRS_F	YRS_P	YRS_R	2	2	1	3	5	..................GG... | ..................TT...	....G..C....... | ....C..T.......	...T............... | ...A...............
121	chrY	+	20131688	20131808	YRS_F	YRS_P	YRS_R	1	2	2	3	5	.G..................... | .C.....................	.C..G.......... | .G..C..........	..........C.......T | ..........T.......A
117	chrY	+	20132443	20132559	YRS_F	YRS_P	YRS_R	3	2	0	3	5	............CTT........ | ............TAG........	.........C.T... | .........A.A...	................... | ...................
117	chrY	+	20132943	20133059	YRS_F	YRS_P	YRS_R	2	2	1	3	5	.........G...........G. | .........A...........A.	.......CA...... | .......AG......	.G................. | .C.................
117	chrY	+	20133570	20133686	YRS_F	YRS_P	YRS_R	3	0	2	5	5	.........G..CT......... | .........A..TA.........	............... | ...............	.GG................ | .TT................
117	chrY	+	20133695	20133811	YRS_F	YRS_P	YRS_R	2	2	1	3	5	..T................G... | ..G................T...	.........C....A | .........A....G	..................T | ..................C
117	chrY	+	20136821	20136937	YRS_F	YRS_P	YRS_R	2	1	2	4	5	.........G.A........... | .........A.T...........	.......C....... | .......T.......	A.........C........ | T.........T........
117	chrY	+	20136946	20137062	YRS_F	YRS_P	YRS_R	3	0	2	5	5	..T...........T....G... | ..C...........G....A...	............... | ...............	.GG................ | .TA................
117	chrY	+	20137698	20137814	YRS_F	YRS_P	YRS_R	1	3	1	2	5	.....................G. | .....................A.	....G..CA...... | ....T..AC......	...............T... | ...............C...
116	chrY	+	20139570	20139685	YRS_F	YRS_P	YRS_R	2	0	3	5	5	.G..........C.......... | .A..........G..........	............... | ...............	.GG............T... | .AT............C...
116	chrY	+	20142955	20143070	YRS_F	YRS_P	YRS_R	0	3	2	2	5	....................... | .......................	TC.......C..... | AT.......A.....	A.........C........ | G.........T........
117	chrY	+	20143829	20143945	YRS_F	YRS_P	YRS_R	2	1	2	4	5	....................TG. | ....................CA.	............C.. | ............G..	A.........C........ | G.........T........
117	chrY	+	20144454	20144570	YRS_F	YRS_P	YRS_R	2	0	3	5	5	..T.........C.......... | ..A.........A..........	............... | ...............	.GG............T... | .AT............C...
116	chrY	+	20145083	20145198	YRS_F	YRS_P	YRS_R	2	1	2	4	5	..T..................G. | ..C..................T.	........A...... | ........T......	.G..............T.. | .A..............C..
117	chrY	+	20145587	20145703	YRS_F	YRS_P	YRS_R	2	3	0	2	5	.................A.G... | .................T.T...	.....C..A...C.. | .....T..T...T..	................... | ...................
117	chrY	+	20145712	20145828	YRS_F	YRS_P	YRS_R	2	0	3	5	5	..T..................G. | ..C..................T.	............... | ...............	...........TT...T.. | ...........AG...C..
117	chrY	+	20147414	20147530	YRS_F	YRS_P	YRS_R	2	0	3	5	5	...G...............G... | ...T...............C...	............... | ...............	.G....G...C........ | .T....A...T........
115	chrY	+	20148913	20149027	YRS_F	YRS_P	YRS_R	1	2	2	3	5	............C.......... | ............T..........	......T.A...... | ......C.C......	......G...C........ | ......A...A........
117	chrY	+	20151784	20151900	YRS_F	YRS_P	YRS_R	3	2	0	3	5	..........C......AG.... | ..........A......TT....	T.......A...... | C.......T......	................... | ...................
117	chrY	+	20151909	20152025	YRS_F	YRS_P	YRS_R	3	1	1	4	5	.............T...AG.... | .............A...GC....	....G.......... | ....C..........	A.................. | G..................
117	chrY	+	20152284	20152400	YRS_F	YRS_P	YRS_R	2	1	2	4	5	.G.................G... | .A.................T...	..........T.... | ..........C....	...........T....T.. | ...........A....A..
117	chrY	+	20153036	20153152	YRS_F	YRS_P	YRS_R	3	0	2	5	5	.........G..CT......... | .........A..TA.........	............... | ...............	.GG................ | .TT................
116	chrY	+	20154912	20155027	YRS_F	YRS_P	YRS_R	1	2	2	3	5	..................G.... | ..................A....	....G.......C.. | ....C.......T..	A.........C........ | G.........T........
116	chrY	+	20155536	20155651	YRS_F	YRS_P	YRS_R	3	1	1	4	5	..........C..T....G.... | ..........T..G....T....	..T............ | ..C............	.................C. | .................G.
117	chrY	+	20155660	20155776	YRS_F	YRS_P	YRS_R	1	1	3	4	5	..................G.... | ..................A....	....G.......... | ....C..........	...T...C.........C. | ...A...G.........A.
117	chrY	+	20156539	20156655	YRS_F	YRS_P	YRS_R	2	2	1	3	5	.........G...........G. | .........A...........A.	.......CA...... | .......AG......	.G................. | .C.................
117	chrY	+	20157292	20157408	YRS_F	YRS_P	YRS_R	1	1	3	4	5	.....................G. | .....................T.	.........C..... | .........G.....	...T...C.......T... | ...A...G.......C...
121	chrY	+	20157547	20157667	YRS_F	YRS_P	YRS_R	2	1	2	4	5	............CT......... | ............TA.........	.............A. | .............C.	.GG................ | .TC................
117	chrY	+	20158176	20158292	YRS_F	YRS_P	YRS_R	1	1	3	4	5	....................T.. | ....................G..	.....C......... | .....G.........	...T...C.........C. | ...A...G.........A.
117	chrY	+	20158801	20158917	YRS_F	YRS_P	YRS_R	1	1	3	4	5	.............T......... | .............A.........	....G.......... | ....T..........	...T...C.........C. | ...A...G.........A.
117	chrY	+	20160793	20160909	YRS_F	YRS_P	YRS_R	2	1	2	4	5	..............T....G... | ..............G....A...	.....C......... | .....A.........	..G...........A.... | ..T...........T....
116	chrY	+	20161418	20161533	YRS_F	YRS_P	YRS_R	3	1	1	4	5	..TG...............G... | ..AT...............C...	..............A | ..............C	..................T | ..................G
115	chrY	+	20163658	20163772	YRS_F	YRS_P	YRS_R	3	0	2	5	5	.G................GG... | .A................AT...	............... | ...............	......G...C........ | ......A...T........
115	chrY	+	20165651	20165765	YRS_F	YRS_P	YRS_R	3	0	2	5	5	............C....AG.... | ............T....TA....	............... | ...............	......G...C........ | ......A...T........
116	chrY	+	20169024	20169139	YRS_F	YRS_P	YRS_R	0	3	2	2	5	....................... | .......................	TC.......C..... | AT.......A.....	A.........C........ | G.........T........
117	chrY	+	20169898	20170014	YRS_F	YRS_P	YRS_R	2	1	2	4	5	....................TG. | ....................CA.	............C.. | ............G..	A.........C........ | G.........T........
117	chrY	+	20170523	20170639	YRS_F	YRS_P	YRS_R	2	0	3	5	5	..T.........C.......... | ..A.........A..........	............... | ...............	.GG............T... | .AT............C...
117	chrY	+	20171027	20171143	YRS_F	YRS_P	YRS_R	2	0	3	5	5	..T.........C.......... | ..A.........A..........	............... | ...............	.GG............T... | .AT............C...
117	chrY	+	20171406	20171522	YRS_F	YRS_P	YRS_R	2	1	2	4	5	..................GG... | ..................TT...	....G.......... | ....C..........	...T.T............. | ...C.G.............
116	chrY	+	20171656	20171771	YRS_F	YRS_P	YRS_R	2	1	2	4	5	..T..................G. | ..C..................T.	........A...... | ........T......	.G..............T.. | .A..............C..
117	chrY	+	20171780	20171896	YRS_F	YRS_P	YRS_R	1	1	3	4	5	...........A........... | ...........T...........	..T............ | ..A............	.GG............T... | .AT............C...
117	chrY	+	20172159	20172275	YRS_F	YRS_P	YRS_R	2	3	0	2	5	.................A.G... | .................T.T...	.....C..A...C.. | .....T..T...T..	................... | ...................
117	chrY	+	20172284	20172400	YRS_F	YRS_P	YRS_R	2	0	3	5	5	..T..................G. | ..C..................T.	............... | ...............	...........TT...T.. | ...........AG...C..
117	chrY	+	20175166	20175282	YRS_F	YRS_P	YRS_R	1	1	3	4	5	..............T........ | ..............A........	.....C......... | .....T.........	....C....G...C..... | ....T....T...A.....
117	chrY	+	20179674	20179790	YRS_F	YRS_P	YRS_R	2	1	2	4	5	....................TG. | ....................CA.	............C.. | ............G..	A.........C........ | G.........T........
116	chrY	+	20181433	20181548	YRS_F	YRS_P	YRS_R	3	1	1	4	5	..TG...............G... | ..AT...............C...	..............A | ..............C	..................T | ..................G
117	chrY	+	20181930	20182046	YRS_F	YRS_P	YRS_R	1	2	2	3	5	...................G... | ...................C...	.............AA | .............TT	.................CT | .................AA
117	chrY	+	20184930	20185046	YRS_F	YRS_P	YRS_R	1	1	3	4	5	.................A..... | .................T.....	....G.......... | ....C..........	.GG............T... | .AT............C...
117	chrY	+	20185560	20185676	YRS_F	YRS_P	YRS_R	3	2	0	3	5	.................AGG... | .................TTT...	.....C..A...... | .....T..T......	................... | ...................
117	chrY	+	20185685	20185801	YRS_F	YRS_P	YRS_R	1	1	3	4	5	.....................G. | .....................T.	....G.......... | ....A..........	.GG............T... | .AT............C...
117	chrY	+	20188569	20188685	YRS_F	YRS_P	YRS_R	3	2	0	3	5	..........C......AG.... | ..........A......TT....	T.......A...... | C.......T......	................... | ...................
117	chrY	+	20188694	20188810	YRS_F	YRS_P	YRS_R	3	1	1	4	5	.............T...AG.... | .............A...GC....	....G.......... | ....C..........	A.................. | G..................
117	chrY	+	20189069	20189185	YRS_F	YRS_P	YRS_R	2	1	2	4	5	.G.................G... | .A.................T...	..........T.... | ..........C....	...........T....T.. | ...........A....A..
117	chrY	+	20189821	20189937	YRS_F	YRS_P	YRS_R	3	0	2	5	5	.........G..CT......... | .........A..TA.........	............... | ...............	.GG................ | .TT................
117	chrY	+	20190445	20190561	YRS_F	YRS_P	YRS_R	3	0	2	5	5	............C.....GG... | ............T.....CA...	............... | ...............	........A..T....... | ........C..G.......
116	chrY	+	20192322	20192437	YRS_F	YRS_P	YRS_R	3	1	1	4	5	...G...........AA...... | ...T...........TG......	........A...... | ........G......	................T.. | ................C..
117	chrY	+	20192571	20192687	YRS_F	YRS_P	YRS_R	2	0	3	5	5	...G......C............ | ...A......A............	............... | ...............	..G......G.T....... | ..C......A.A.......
117	chrY	+	20194207	20194323	YRS_F	YRS_P	YRS_R	2	0	3	5	5	............C..A....... | ............T..T.......	............... | ...............	.GG............T... | .AT............C...
117	chrY	+	20194586	20194702	YRS_F	YRS_P	YRS_R	3	1	1	4	5	............CT....G.... | ............TA....A....	....G.......... | ....A..........	..........C........ | ..........G........
117	chrY	+	20195587	20195703	YRS_F	YRS_P	YRS_R	1	2	2	3	5	...................G... | ...................C...	.............AA | .............TT	.................CT | .................AA
117	chrY	+	20197461	20197577	YRS_F	YRS_P	YRS_R	1	2	2	3	5	..................G.... | ..................A....	.............AA | .............CT	.................CT | .................AA
117	chrY	+	20197836	20197952	YRS_F	YRS_P	YRS_R	1	1	3	4	5	...............A....... | ...............C.......	..............A | ..............C	..............A..CT | ..............G..AG
117	chrY	+	20198086	20198202	YRS_F	YRS_P	YRS_R	0	3	2	2	5	....................... | .......................	...T.........AA | ...G.........CT	.................CT | .................AA
117	chrY	+	20198712	20198828	YRS_F	YRS_P	YRS_R	1	2	2	3	5	..................G.... | ..................A....	.............AA | .............CT	.................CT | .................AA
117	chrY	+	20198962	20199078	YRS_F	YRS_P	YRS_R	1	2	2	3	5	...............A....... | ...............G.......	.............AA | .............CT	.................CT | .................AA
117	chrY	+	20199338	20199454	YRS_F	YRS_P	YRS_R	0	3	2	2	5	....................... | .......................	...T.........AA | ...G.........CT	.................CT | .................AA
117	chrY	+	20199964	20200080	YRS_F	YRS_P	YRS_R	1	2	2	3	5	..................G.... | ..................C....	.............AA | .............CT	.................CT | .................AA
117	chrY	+	20200214	20200330	YRS_F	YRS_P	YRS_R	3	0	2	5	5	A...........C......G... | G...........T......T...	............... | ...............	.G.......G......... | .A.......A.........
117	chrY	+	20200714	20200830	YRS_F	YRS_P	YRS_R	1	2	2	3	5	...................G... | ...................C...	.............AA | .............TT	.................CT | .................AA
117	chrY	+	20202089	20202205	YRS_F	YRS_P	YRS_R	1	1	3	4	5	...................G... | ...................A...	..............A | ..............C	.............C...CT | .............A...AG
117	chrY	+	20202589	20202705	YRS_F	YRS_P	YRS_R	0	2	3	3	5	....................... | .......................	.............AA | .............CT	A................CT | C................AA
117	chrY	+	20205214	20205330	YRS_F	YRS_P	YRS_R	1	1	3	4	5	...................G... | ...................A...	..............A | ..............C	.............C...CT | .............A...AG
117	chrY	+	20205714	20205830	YRS_F	YRS_P	YRS_R	0	2	3	3	5	....................... | .......................	.............AA | .............CT	A................CT | C................AA
117	chrY	+	20207589	20207705	YRS_F	YRS_P	YRS_R	1	2	2	3	5	..................G.... | ..................T....	.............AA | .............CT	.................CT | .................AA
117	chrY	+	20259309	20259425	YRS_F	YRS_P	YRS_R	2	3	0	2	5	..............T....G... | ..............G....A...	.......C.CT.... | .......G.AC....	................... | ...................
116	chrY	+	20260182	20260297	YRS_F	YRS_P	YRS_R	3	2	0	3	5	...G.....G.......A..... | ...T.....A.......G.....	....GC......... | ....CT.........	................... | ...................
117	chrY	+	20261925	20262041	YRS_F	YRS_P	YRS_R	3	0	2	5	5	..............T....G..T | ..............G....A..A	............... | ...............	..G...........A.... | ..T...........T....
117	chrY	+	20262425	20262541	YRS_F	YRS_P	YRS_R	2	2	1	3	5	.........G..C.......... | .........T..T..........	T........C..... | A........T.....	.........G......... | .........A.........
115	chrY	+	20263046	20263160	YRS_F	YRS_P	YRS_R	3	0	2	5	5	.G................GG... | .A................AT...	............... | ...............	......G...C........ | ......A...G........
117	chrY	+	20263669	20263785	YRS_F	YRS_P	YRS_R	2	3	0	2	5	.........G..C.......... | .........T..T..........	T......C.C..... | A......A.T.....	................... | ...................
115	chrY	+	20266033	20266147	YRS_F	YRS_P	YRS_R	3	0	2	5	5	.G................GG... | .A................AT...	............... | ...............	......G...C........ | ......A...T........
115	chrY	+	20270020	20270134	YRS_F	YRS_P	YRS_R	1	2	2	3	5	............C.......... | ............T..........	......T.A...... | ......C.C......	......G...C........ | ......A...A........
117	chrY	+	20270386	20270502	YRS_F	YRS_P	YRS_R	1	3	1	2	5	............C.......... | ............T..........	T........C..C.. | A........T..G..	............T...... | ............C......
117	chrY	+	20271008	20271124	YRS_F	YRS_P	YRS_R	3	2	0	3	5	............C.....GG... | ............T.....AC...	T........C..... | A........T.....	................... | ...................
116	chrY	+	20271133	20271248	YRS_F	YRS_P	YRS_R	1	2	2	3	5	...G................... | ...T...................	.............AA | .............CT	.................CT | .................AA
117	chrY	+	20271881	20271997	YRS_F	YRS_P	YRS_R	3	1	1	4	5	...G..............GG... | ...T..............AC...	.....C......... | .....T.........	.G................. | .T.................
117	chrY	+	20274123	20274239	YRS_F	YRS_P	YRS_R	2	2	1	3	5	............C.....G.... | ............T.....T....	.C........T.... | .A........C....	..G................ | ..T................
117	chrY	+	20275123	20275239	YRS_F	YRS_P	YRS_R	1	3	1	2	5	............C.......... | ............T..........	T...G....C..... | A...C....T.....	....C.............. | ....T..............
117	chrY	+	20275248	20275364	YRS_F	YRS_P	YRS_R	2	2	1	3	5	...G........C.......... | ...T........T..........	.C..G.......... | .A..T..........	.....T............. | .....C.............
117	chrY	+	20275996	20276112	YRS_F	YRS_P	YRS_R	1	1	3	4	5	.............T......... | .............A.........	...T........... | ...G...........	......G.A..T....... | ......A.C..C.......
117	chrY	+	20277741	20277857	YRS_F	YRS_P	YRS_R	2	2	1	3	5	............C.....G.... | ............T.....T....	.C........T.... | .A........C....	..G................ | ..T................
117	chrY	+	20277991	20278107	YRS_F	YRS_P	YRS_R	2	2	1	3	5	.........G..C.......... | .........T..T..........	T........C..... | A........T.....	.G................. | .T.................
117	chrY	+	20278489	20278605	YRS_F	YRS_P	YRS_R	3	0	2	5	5	..............T...GG... | ..............G...CA...	............... | ...............	..............A.T.. | ..............T.C..
117	chrY	+	20278864	20278980	YRS_F	YRS_P	YRS_R	3	0	2	5	5	..T.........C.....G.... | ..G.........T.....A....	............... | ...............	....C............C. | ....G............T.
117	chrY	+	20279238	20279354	YRS_F	YRS_P	YRS_R	1	1	3	4	5	............C.......... | ............T..........	.C............. | .A.............	.G...........C...C. | .C...........T...A.
117	chrY	+	20281233	20281349	YRS_F	YRS_P	YRS_R	2	1	2	4	5	A...........C.......... | T...........T..........	.C............. | .A.............	.............C...C. | .............T...A.
117	chrY	+	20281358	20281474	YRS_F	YRS_P	YRS_R	3	1	1	4	5	A..G..............G.... | T..T..............T....	..........T.... | ..........C....	.G................. | .T.................
117	chrY	+	20281982	20282098	YRS_F	YRS_P	YRS_R	2	0	3	5	5	....T......A........... | ....A......C...........	............... | ...............	.G..C............C. | .T..G............T.
115	chrY	+	20282730	20282844	YRS_F	YRS_P	YRS_R	2	0	3	5	5	...............A....T.. | ...............C....G..	............... | ...............	.G....G...C........ | .T....A...T........
115	chrY	+	20283353	20283467	YRS_F	YRS_P	YRS_R	1	1	3	4	5	...................G... | ...................T...	..T............ | ..C............	......G.A.C........ | ......A.T.T........
117	chrY	+	20284476	20284592	YRS_F	YRS_P	YRS_R	2	2	1	3	5	...G...C............... | ...T...A...............	.CT............ | .GA............	..G................ | ..T................
117	chrY	+	20284726	20284842	YRS_F	YRS_P	YRS_R	1	1	3	4	5	A...................... | T......................	..............A | ..............C	.G...............CT | .T...............AG
117	chrY	+	20285726	20285842	YRS_F	YRS_P	YRS_R	1	2	2	3	5	..................G.... | ..................A....	.............AA | .............CT	.................CT | .................AA
117	chrY	+	20285976	20286092	YRS_F	YRS_P	YRS_R	1	2	2	3	5	...............A....... | ...............G.......	.............AA | .............CT	.................CT | .................AA
117	chrY	+	20286602	20286718	YRS_F	YRS_P	YRS_R	1	2	2	3	5	................A...... | ................T......	.............AA | .............CT	.................CT | .................AA
117	chrY	+	20287352	20287468	YRS_F	YRS_P	YRS_R	1	2	2	3	5	...................G... | ...................C...	.............AA | .............TT	.................CT | .................AA
117	chrY	+	20287477	20287593	YRS_F	YRS_P	YRS_R	1	1	3	4	5	.........G............. | .........T.............	..............A | ..............C	...T.............CT | ...A.............AG
117	chrY	+	20288352	20288468	YRS_F	YRS_P	YRS_R	1	2	2	3	5	...............A....... | ...............G.......	.............AA | .............CT	.................CT | .................AA
117	chrY	+	20289102	20289218	YRS_F	YRS_P	YRS_R	1	2	2	3	5	..................G.... | ..................A....	.............AA | .............CT	.................CT | .................AA
117	chrY	+	20289352	20289468	YRS_F	YRS_P	YRS_R	1	2	2	3	5	...............A....... | ...............G.......	.............AA | .............CT	.................CT | .................AA
117	chrY	+	20289978	20290094	YRS_F	YRS_P	YRS_R	1	2	2	3	5	................A...... | ................T......	.............AA | .............CT	.................CT | .................AA
117	chrY	+	20290853	20290969	YRS_F	YRS_P	YRS_R	1	1	3	4	5	.........G............. | .........T.............	..............A | ..............C	...T.............CT | ...A.............AG
117	chrY	+	20292353	20292469	YRS_F	YRS_P	YRS_R	0	3	2	2	5	....................... | .......................	.....C.......AA | .....T.......CT	.................CT | .................AA
117	chrY	+	20294726	20294842	YRS_F	YRS_P	YRS_R	1	2	2	3	5	...................G... | ...................C...	.............AA | .............TT	.................CT | .................AA
115	chrY	+	20296348	20296462	YRS_F	YRS_P	YRS_R	2	1	2	4	5	..T..............A..... | ..C..............G.....	...........T... | ...........G...	......G...C........ | ......A...T........
117	chrY	+	20297470	20297586	YRS_F	YRS_P	YRS_R	2	3	0	2	5	.........G..C.......... | .........T..T..........	TC.......C..... | AT.......T.....	................... | ...................
115	chrY	+	20298220	20298334	YRS_F	YRS_P	YRS_R	3	0	2	5	5	...G...C....C.......... | ...T...A....T..........	............... | ...............	......G...C........ | ......A...T........
117	chrY	+	20298716	20298832	YRS_F	YRS_P	YRS_R	1	3	1	2	5	............C.......... | ............T..........	T....C...C..... | A....T...T.....	A.................. | C..................
117	chrY	+	20299714	20299830	YRS_F	YRS_P	YRS_R	2	3	0	2	5	.........G..C.......... | .........T..T..........	T........C..C.. | A........T..G..	................... | ...................
117	chrY	+	20301705	20301821	YRS_F	YRS_P	YRS_R	2	0	3	5	5	.......C..........G.... | .......T..........C....	............... | ...............	...T....A..T....... | ...A....T..G.......
115	chrY	+	20301830	20301944	YRS_F	YRS_P	YRS_R	2	0	3	5	5	............C....A..... | ............T....C.....	............... | ...............	.G....G...C........ | .A....A...T........
117	chrY	+	20303698	20303814	YRS_F	YRS_P	YRS_R	1	2	2	3	5	...G................... | ...T...................	.............AA | .............CT	.................CT | .................AA
117	chrY	+	20306189	20306305	YRS_F	YRS_P	YRS_R	3	1	1	4	5	.......C......T....G... | .......T......G....A...	T.............. | C..............	..G................ | ..T................
117	chrY	+	20308557	20308673	YRS_F	YRS_P	YRS_R	2	3	0	2	5	.................A...G. | .................C...A.	.....C.CA...... | .....G.AG......	................... | ...................
117	chrY	+	20310175	20310291	YRS_F	YRS_P	YRS_R	3	1	1	4	5	.......C......T....G... | .......T......G....A...	T.............. | C..............	..G................ | ..T................
117	chrY	+	20310300	20310416	YRS_F	YRS_P	YRS_R	2	2	1	3	5	...G.............A..... | ...T.............G.....	............C.A | ............T.G	..................T | ..................C
114	chrY	+	20311798	20311911	YRS_F	YRS_P	YRS_R	0	2	3	3	5	....................... | .......................	TC............. | GT.............	..G...G...C........ | ..T...A...T........
117	chrY	+	20312295	20312411	YRS_F	YRS_P	YRS_R	1	2	2	3	5	...G................... | ...T...................	.C.....C....... | .G.....A.......	.G.........T....... | .A.........A.......
117	chrY	+	20313420	20313536	YRS_F	YRS_P	YRS_R	2	2	1	3	5	.......C...........G... | .......A...........C...	.C...........A. | .G...........C.	.............C..... | .............A.....
116	chrY	+	20314170	20314285	YRS_F	YRS_P	YRS_R	1	2	2	3	5	.......C............... | .......T...............	TC............. | GA.............	.......C.........C. | .......A.........G.
117	chrY	+	20315667	20315783	YRS_F	YRS_P	YRS_R	2	1	2	4	5	...............A...G... | ...............T...T...	.....C......... | .....G.........	....C....G......... | ....G....C.........
117	chrY	+	20316291	20316407	YRS_F	YRS_P	YRS_R	0	3	2	2	5	....................... | .......................	...........T.AA | ...........A.CT	.................CT | .................AA
117	chrY	+	20318041	20318157	YRS_F	YRS_P	YRS_R	2	2	1	3	5	.........G.........G... | .........A.........C...	............C.A | ............T.T	..................T | ..................A
117	chrY	+	20319296	20319412	YRS_F	YRS_P	YRS_R	1	2	2	3	5	...............A....... | ...............G.......	.............AA | .............CT	.................CT | .................AA
117	chrY	+	20321171	20321287	YRS_F	YRS_P	YRS_R	1	2	2	3	5	..................G.... | ..................T....	.............AA | .............CT	.................CT | .................AA
117	chrY	+	20321921	20322037	YRS_F	YRS_P	YRS_R	3	2	0	3	5	.......CA.........G.... | .......AG.........A....	.C...........A. | .G...........C.	................... | ...................
117	chrY	+	20322296	20322412	YRS_F	YRS_P	YRS_R	1	2	2	3	5	...G................... | ...T...................	.....C........A | .....T........C	.................CT | .................AG
117	chrY	+	20324046	20324162	YRS_F	YRS_P	YRS_R	1	1	3	4	5	..T.................... | ..G....................	.........C..... | .........A.....	.GG..T............. | .TT..G.............
117	chrY	+	20324671	20324787	YRS_F	YRS_P	YRS_R	2	2	1	3	5	.........G..C.......... | .........C..T..........	.........C.T... | .........T.G...	..........C........ | ..........T........
117	chrY	+	20325421	20325537	YRS_F	YRS_P	YRS_R	3	1	1	4	5	...G...C...........G... | ...T...A...........T...	.C............. | .G.............	.................C. | .................T.
117	chrY	+	20325546	20325662	YRS_F	YRS_P	YRS_R	0	2	3	3	5	....................... | .......................	.............AA | .............CT	.......C.........CT | .......A.........AA
117	chrY	+	20325671	20325787	YRS_F	YRS_P	YRS_R	0	2	3	3	5	....................... | .......................	.....C........A | .....T........C	....C............CT | ....T............AG
117	chrY	+	20326921	20327037	YRS_F	YRS_P	YRS_R	1	2	2	3	5	...................G... | ...................C...	.............AA | .............TT	.................CT | .................AA
117	chrY	+	20327296	20327412	YRS_F	YRS_P	YRS_R	1	1	3	4	5	..T.................... | ..G....................	.........C..... | .........A.....	.GG..T............. | .TA..G.............
117	chrY	+	20327921	20328037	YRS_F	YRS_P	YRS_R	1	2	2	3	5	...................G... | ...................C...	.............AA | .............TT	.................CT | .................AA
117	chrY	+	20330796	20330912	YRS_F	YRS_P	YRS_R	0	3	2	2	5	....................... | .......................	.....C.......AA | .....T.......CT	.................CT | .................AA
117	chrY	+	20333169	20333285	YRS_F	YRS_P	YRS_R	1	2	2	3	5	...................G... | ...................C...	.............AA | .............TT	.................CT | .................AA
117	chrY	+	20334043	20334159	YRS_F	YRS_P	YRS_R	1	2	2	3	5	...............A....... | ...............G.......	.............AA | .............CT	.................CT | .................AA
117	chrY	+	20334793	20334909	YRS_F	YRS_P	YRS_R	1	2	2	3	5	..................G.... | ..................A....	.............AA | .............CT	.................CT | .................AA
117	chrY	+	20335043	20335159	YRS_F	YRS_P	YRS_R	1	2	2	3	5	...............A....... | ...............G.......	.............AA | .............CT	.................CT | .................AA
117	chrY	+	20335669	20335785	YRS_F	YRS_P	YRS_R	1	2	2	3	5	................A...... | ................T......	.............AA | .............CT	.................CT | .................AA
117	chrY	+	20336544	20336660	YRS_F	YRS_P	YRS_R	1	1	3	4	5	.........G............. | .........T.............	..............A | ..............C	...T.............CT | ...A.............AG
117	chrY	+	20337919	20338035	YRS_F	YRS_P	YRS_R	1	2	2	3	5	.......C............... | .......A...............	.............AA | .............TT	.................CT | .................AA
117	chrY	+	20338294	20338410	YRS_F	YRS_P	YRS_R	1	2	2	3	5	...................G... | ...................C...	.............AA | .............TT	.................CT | .................AA
117	chrY	+	20339669	20339785	YRS_F	YRS_P	YRS_R	1	1	3	4	5	...................G... | ...................A...	..............A | ..............C	.............C...CT | .............A...AG
117	chrY	+	20340169	20340285	YRS_F	YRS_P	YRS_R	0	2	3	3	5	....................... | .......................	.............AA | .............CT	A................CT | C................AA
117	chrY	+	20341543	20341659	YRS_F	YRS_P	YRS_R	1	2	2	3	5	..................G.... | ..................A....	.............AA | .............CT	.................CT | .................AA
117	chrY	+	20341918	20342034	YRS_F	YRS_P	YRS_R	1	1	3	4	5	...............A....... | ...............C.......	..............A | ..............C	..............A..CT | ..............G..AG
117	chrY	+	20342168	20342284	YRS_F	YRS_P	YRS_R	0	3	2	2	5	....................... | .......................	...T.........AA | ...G.........CT	.................CT | .................AA
117	chrY	+	20342794	20342910	YRS_F	YRS_P	YRS_R	1	2	2	3	5	..................G.... | ..................C....	.............AA | .............CT	.................CT | .................AA
117	chrY	+	20344170	20344286	YRS_F	YRS_P	YRS_R	1	1	3	4	5	..T.................... | ..G....................	.........C..... | .........G.....	.GG..T............. | .TT..G.............
117	chrY	+	20345669	20345785	YRS_F	YRS_P	YRS_R	2	2	1	3	5	........A...C.......... | ........C...T..........	....G....C..... | ....T....T.....	..........C........ | ..........T........
117	chrY	+	20346169	20346285	YRS_F	YRS_P	YRS_R	1	2	2	3	5	...................G... | ...................C...	.............AA | .............TT	.................CT | .................AA
117	chrY	+	20347419	20347535	YRS_F	YRS_P	YRS_R	1	2	2	3	5	................A...... | ................C......	.............AA | .............CT	.................CT | .................AA
117	chrY	+	20347669	20347785	YRS_F	YRS_P	YRS_R	1	2	2	3	5	...................G... | ...................C...	.............AA | .............TT	.................CT | .................AA
117	chrY	+	20347919	20348035	YRS_F	YRS_P	YRS_R	1	1	3	4	5	..................G.... | ..................T....	..............A | ..............C	...T.............CT | ...C.............AG
117	chrY	+	20349044	20349160	YRS_F	YRS_P	YRS_R	1	2	2	3	5	...................G... | ...................T...	.............AA | .............CT	.................CT | .................AA
153	chr1	+	43261264	43261416	YRS_F	YRS_P	YRS_R	2	2	2	4	6	...........A..........T | ...........T..........G	.......C......A | .......G......G	...............T..T | ...............C..C
92	chr1	-	118648104	118648195	YRS_R	YRS_P	YRS_F	1	3	2	3	6	........A.......... | ........C..........	...TG..C....... | ...CA..G.......	...........A..........T | ...........T..........G
95	chr1	-	173382154	173382248	YRS_R	YRS_P	YRS_F	2	2	2	4	6	...............T..T | ...............C..C	.......C......A | .......G......G	...........A..........T | ...........T..........G
182	chr1	-	214275304	214275485	YRS_R	YRS_P	YRS_F	1	3	2	3	6	A.................. | G..................	...T...C......A | ...C...G......G	...........A..........T | ...........T..........G
181	chr10	-	31587004	31587184	YRS_R	YRS_P	YRS_F	2	2	2	4	6	A............C..... | G............T.....	.......C......A | .......G......G	...........A..........T | ...........T..........G
125	chr11	-	13485646	13485770	YRS_R	YRS_P	YRS_F	1	3	2	3	6	..................T | ..................C	...T...C......A | ...C...G......G	...........A..........T | ...........T..........G
94	chr11	-	39271586	39271679	YRS_R	YRS_P	YRS_F	2	2	2	4	6	A.................T | G.................C	.......C......A | .......G......G	...........A..........T | ...........T..........G
125	chr11	+	98419344	98419468	YRS_F	YRS_P	YRS_R	3	1	2	5	6	...........A.......G..T | ...........T.......A..C	...T........... | ...C...........	........A....C..... | ........G....T.....
117	chr12	-	31883196	31883312	YRS_R	YRS_P	YRS_F	2	1	3	5	6	....CT............. | ....TG.............	.......C....... | .......G.......	...........A.......G..T | ...........T.......A..G
125	chr12	+	84390080	84390204	YRS_F	YRS_P	YRS_R	3	3	0	3	6	...........A.......G..T | ...........T.......A..G	...TG..C....... | ...CA..G.......	................... | ...................
125	chr12	+	84395234	84395358	YRS_F	YRS_P	YRS_R	3	1	2	5	6	...........A.......G..T | ...........T.......A..G	.......C....... | .......G.......	.......CA.......... | .......TG..........
171	chr13	+	37332559	37332729	YRS_F	YRS_P	YRS_R	3	2	1	4	6	...........A..T.......T | ...........T..C.......G	.......C....C.. | .......G....G..	.....T............. | .....C.............
95	chr13	+	37471851	37471945	YRS_F	YRS_P	YRS_R	2	2	2	4	6	...........A..........T | ...........T..........G	.......C......A | .......G......G	...............T..T | ...............C..C
152	chr13	-	37471927	37472078	YRS_R	YRS_P	YRS_F	2	2	2	4	6	...............T..T | ...............C..C	.......C......A | .......G......G	...........A..........T | ...........T..........G
93	chr13	-	41543302	41543394	YRS_R	YRS_P	YRS_F	2	2	2	4	6	A.................T | G.................C	.......C......A | .......G......G	...........A..........T | ...........T..........G
95	chr15	-	67247040	67247134	YRS_R	YRS_P	YRS_F	2	2	2	4	6	A.................T | G.................C	.......C......A | .......G......G	...........A..........T | ...........T..........G
95	chr16	+	64280243	64280337	YRS_F	YRS_P	YRS_R	2	3	1	3	6	...........A..........T | ...........T..........G	...T...C......A | ...C...G......G	..................T | ..................C
183	chr17	+	31643527	31643709	YRS_F	YRS_P	YRS_R	3	1	2	5	6	...........A.....A....T | ...........T.....C....G	.......C....... | .......G.......	.....T..A.......... | .....C..G..........
95	chr17	-	40198443	40198537	YRS_R	YRS_P	YRS_F	1	3	2	3	6	...............T... | ...............C...	...T...CA...... | ...C...GG......	...........A..........T | ...........T..........G
183	chr18	+	5085643	5085825	YRS_F	YRS_P	YRS_R	2	3	1	3	6	...........A..........T | ...........T..........G	...T...C......A | ...C...G......G	...T............... | ...C...............
95	chr2	-	147311627	147311721	YRS_R	YRS_P	YRS_F	3	1	2	5	6	A.......A......T... | G.......G......C...	.......C....... | .......G.......	...........A..........T | ...........T..........G
125	chr2	+	183507446	183507570	YRS_F	YRS_P	YRS_R	2	1	3	5	6	...........A..........T | ...........T..........G	.......C....... | .......G.......	.....T.CA.......... | .....C.TG..........
95	chr2	-	193456774	193456868	YRS_R	YRS_P	YRS_F	2	2	2	4	6	...............T..T | ...............C..C	.......C......A | .......G......G	...........A..........T | ...........T..........G
92	chr2	-	210735277	210735368	YRS_R	YRS_P	YRS_F	2	2	2	4	6	...............T..T | ...............C..C	.......C......A | .......G......G	...........A..........T | ...........T..........G
179	chr20	+	34152722	34152900	YRS_F	YRS_P	YRS_R	2	3	1	3	6	...........A..........T | ...........T..........G	...T...C......A | ...C...G......G	A.................. | G..................
92	chr20	-	35346380	35346471	YRS_R	YRS_P	YRS_F	1	2	3	4	6	........A.......... | ........G..........	...T...C....... | ...C...G.......	...........A.......G..T | ...........T.......A..G
127	chr3	+	6126873	6126999	YRS_F	YRS_P	YRS_R	3	1	2	5	6	...........A.......G..T | ...........T.......A..G	.......C....... | .......G.......	.......CA.......... | .......TG..........
95	chr3	+	11074907	11075001	YRS_F	YRS_P	YRS_R	3	2	1	4	6	...........A.......G..T | ...........T.......C..G	...T...C....... | ...C...G.......	...............T... | ...............C...
95	chr3	+	15941260	15941354	YRS_F	YRS_P	YRS_R	2	2	2	4	6	...........A..........T | ...........T..........G	.......C......A | .......G......G	A.................T | G.................C
95	chr3	-	67655860	67655954	YRS_R	YRS_P	YRS_F	1	3	2	3	6	..................T | ..................G	...T...C......A | ...C...G......C	...........A..........T | ...........T..........G
173	chr3	-	178348888	178349060	YRS_R	YRS_P	YRS_F	3	2	1	4	6	A....T..A.......... | G....C..G..........	.......C......A | .......G......G	...........A........... | ...........T...........
117	chr4	+	15732879	15732995	YRS_F	YRS_P	YRS_R	3	2	1	4	6	...........A.......G..T | ...........T.......A..G	...T...C....... | ...C...G.......	.....T............. | .....C.............
95	chr4	+	25613516	25613610	YRS_F	YRS_P	YRS_R	2	2	2	4	6	...........A..........T | ...........T..........G	.......C......A | .......G......G	A.................T | G.................C
92	chr4	+	55551814	55551905	YRS_F	YRS_P	YRS_R	2	2	2	4	6	...........A..........T | ...........T..........G	...T..........A | ...C..........G	A.................T | G.................C
95	chr5	+	1172929	1173023	YRS_F	YRS_P	YRS_R	3	3	0	3	6	...........A....A.....T | ...........T....C.....G	...T...CA...... | ...C...GG......	................... | ...................
117	chr5	-	12796665	12796781	YRS_R	YRS_P	YRS_F	0	3	3	3	6	................... | ...................	...TG..C....... | ...CA..G.......	...........A.......G..T | ...........T.......A..G
182	chr5	+	52403617	52403798	YRS_F	YRS_P	YRS_R	3	2	1	4	6	...........A.T........T | ...........T.A........G	.......C......A | .......G......G	A.................. | G..................
95	chr5	+	55090891	55090985	YRS_F	YRS_P	YRS_R	2	2	2	4	6	...........A..........T | ...........T..........G	.......C......A | .......G......G	...............T..T | ...............C..C
95	chr5	+	75130160	75130254	YRS_F	YRS_P	YRS_R	2	3	1	3	6	...........A..........T | ...........T..........G	...T...CA...... | ...C...GG......	...............T... | ...............C...
117	chr5	+	131487103	131487219	YRS_F	YRS_P	YRS_R	3	1	2	5	6	...........A.......G..T | ...........T.......A..G	.......C....... | .......G.......	.....T..A.......... | .....C..G..........
183	chr5	+	139512170	139512352	YRS_F	YRS_P	YRS_R	3	2	1	4	6	.G.........A..........T | .A.........T..........G	.......C......A | .......G......G	A.................. | G..................
95	chr5	+	151407004	151407098	YRS_F	YRS_P	YRS_R	2	2	2	4	6	...........A..........T | ...........T..........G	.......C......A | .......G......G	...............T..T | ...............C..C
95	chr6	+	36448915	36449009	YRS_F	YRS_P	YRS_R	2	2	2	4	6	...........A..........T | ...........T..........G	.......C......A | .......G......G	...............T..T | ...............C..C
175	chr7	-	122857786	122857960	YRS_R	YRS_P	YRS_F	3	1	2	5	6	.G...T..A.......... | .T...A..G..........	.......C....... | .......G.......	...........A..........T | ...........T..........G
150	chr8	-	95396999	95397148	YRS_R	YRS_P	YRS_F	2	2	2	4	6	.....T.........T... | .....C.........G...	.......C......A | .......G......G	...........A..........T | ...........T..........G
95	chr8	+	95397126	95397220	YRS_F	YRS_P	YRS_R	2	2	2	4	6	...........A..........T | ...........T..........G	.......C......A | .......G......C	A.................T | G.................G
154	chr8	-	115158611	115158764	YRS_R	YRS_P	YRS_F	2	2	2	4	6	...............T..T | ...............C..C	.......C......A | .......G......G	...........A..........T | ...........T..........G
95	chrY	+	17353604	17353698	YRS_F	YRS_P	YRS_R	2	2	2	4	6	...........A..........T | ...........T..........G	.......C......A | .......G......G	...............T..T | ...............C..C
117	chrY	+	20058353	20058469	YRS_F	YRS_P	YRS_R	2	2	2	4	6	...G.T................. | ...C.C.................	.....C..A...... | .....T..T......	.GG................ | .TT................
117	chrY	+	20060229	20060345	YRS_F	YRS_P	YRS_R	3	2	1	4	6	.........G...T.....G... | .........A...G.....A...	..........T...A | ..........C...G	..................T | ..................C
117	chrY	-	20061814	20061930	YRS_R	YRS_P	YRS_F	3	2	1	4	6	...T...C..C........ | ...A...G..G........	.......CA...... | .......AG......	.....................G. | .....................A.
117	chrY	-	20067204	20067320	YRS_R	YRS_P	YRS_F	2	1	3	5	6	......G..........C. | ......T..........G.	..T............ | ..A............	............CT....G.... | ............TA....T....
117	chrY	-	20067583	20067699	YRS_R	YRS_P	YRS_F	1	2	3	4	6	........A.......... | ........G..........	.....C..A...... | .....T..T......	.......C.........A.G... | .......G.........T.T...
117	chrY	-	20067957	20068073	YRS_R	YRS_P	YRS_F	2	1	3	5	6	.G..........T...... | .T..........C......	.......C....... | .......T.......	...G...........A.A..... | ...T...........G.T.....
117	chrY	-	20068207	20068323	YRS_R	YRS_P	YRS_F	0	3	3	3	6	................... | ...................	....G..CA...... | ....A..GC......	.............T...A.G... | .............A...G.T...
117	chrY	-	20072580	20072696	YRS_R	YRS_P	YRS_F	1	2	3	4	6	...T............... | ...A...............	.......C....C.. | .......G....T..	............CT.....G... | ............TA.....C...
117	chrY	-	20079455	20079571	YRS_R	YRS_P	YRS_F	1	2	3	4	6	...T............... | ...A...............	.......C....C.. | .......G....T..	............CT.....G... | ............TA.....C...
117	chrY	+	20083329	20083445	YRS_F	YRS_P	YRS_R	3	2	1	4	6	.GT................G... | .CG................T...	.........C....A | .........A....G	..................T | ..................C
117	chrY	+	20086702	20086818	YRS_F	YRS_P	YRS_R	3	2	1	4	6	............C....A..T.. | ............T....T..A..	T........C..... | A........T.....	......G............ | ......T............
117	chrY	+	20095010	20095126	YRS_F	YRS_P	YRS_R	2	2	2	4	6	............CT......... | ............TA.........	T...G.......... | A...A..........	.G.....C........... | .T.....G...........
118	chrY	+	20095135	20095252	YRS_F	YRS_P	YRS_R	3	0	3	6	6	.........G...T....G.... | .........C...G....A....	............... | ...............	.G....G...C........ | .T....A...T........
117	chrY	+	20105664	20105780	YRS_F	YRS_P	YRS_R	1	2	3	4	6	.....................G. | .....................A.	.......CA...... | .......AG......	...T...C..C........ | ...A...G..G........
116	chrY	+	20107667	20107782	YRS_F	YRS_P	YRS_R	1	3	2	3	6	..................G.... | ..................A....	....G.......C.A | ....C.......T.G	....C.............T | ....G.............C
117	chrY	+	20107916	20108032	YRS_F	YRS_P	YRS_R	3	0	3	6	6	...G.....G........G.... | ...T.....T........A....	............... | ...............	A.........C...A.... | T.........T...G....
117	chrY	+	20110933	20111049	YRS_F	YRS_P	YRS_R	3	0	3	6	6	...G........CT......... | ...T........TA.........	............... | ...............	...TC.G............ | ...AT.A............
121	chrY	+	20113310	20113430	YRS_F	YRS_P	YRS_R	3	0	3	6	6	.G..............A..G... | .A..............T..C...	............... | ...............	.G....G...........T | .T....A...........A
117	chrY	+	20127945	20128061	YRS_F	YRS_P	YRS_R	1	2	3	4	6	.......C............... | .......T...............	..........T..A. | ..........C..C.	..G......GC........ | ..T......TT........
117	chrY	+	20129066	20129182	YRS_F	YRS_P	YRS_R	3	2	1	4	6	A..G.....G............. | T..T.....C.............	.......C..T.... | .......G..C....	.........G......... | .........A.........
115	chrY	+	20133318	20133432	YRS_F	YRS_P	YRS_R	1	2	3	4	6	.................A..... | .................T.....	TC............. | GT.............	..G......G.T....... | ..C......A.A.......
117	chrY	+	20134569	20134685	YRS_F	YRS_P	YRS_R	3	2	1	4	6	............CT....G.... | ............TA....T....	.C..........C.. | .G..........A..	.G................. | .C.................
116	chrY	+	20138322	20138437	YRS_F	YRS_P	YRS_R	3	1	2	5	6	..........C..T....G.... | ..........T..G....A....	..T............ | ..C............	............T....C. | ............A....G.
117	chrY	+	20138446	20138562	YRS_F	YRS_P	YRS_R	1	2	3	4	6	....................T.. | ....................G..	...TG.......... | ...AC..........	...T...C.........C. | ...A...G.........A.
117	chrY	+	20152034	20152150	YRS_F	YRS_P	YRS_R	3	2	1	4	6	.................A.G..T | .................T.T..A	.....C..A...... | .....T..T......	..........C........ | ..........A........
115	chrY	+	20152784	20152898	YRS_F	YRS_P	YRS_R	1	2	3	4	6	.................A..... | .................T.....	TC............. | GT.............	..G......G.T....... | ..C......A.A.......
117	chrY	+	20153161	20153277	YRS_F	YRS_P	YRS_R	3	2	1	4	6	.GT................G... | .CG................T...	.........C....A | .........A....G	..................T | ..................C
117	chrY	+	20156664	20156780	YRS_F	YRS_P	YRS_R	2	3	1	3	6	.................A.G... | .................T.T...	.......CAC..... | .......AGA.....	.................C. | .................A.
117	chrY	+	20157676	20157792	YRS_F	YRS_P	YRS_R	2	2	2	4	6	............CT......... | ............TA.........	T...G.......... | A...A..........	.G.....C........... | .T.....G...........
118	chrY	+	20157801	20157918	YRS_F	YRS_P	YRS_R	3	0	3	6	6	.........G...T....G.... | .........C...G....A....	............... | ...............	.G....G...C........ | .T....A...T........
116	chrY	+	20158052	20158167	YRS_F	YRS_P	YRS_R	3	1	2	5	6	..........C..T....G.... | ..........T..G....A....	..T............ | ..C............	..........C......C. | ..........T......G.
117	chrY	+	20165152	20165268	YRS_F	YRS_P	YRS_R	3	2	1	4	6	............C....A..T.. | ............T....T..A..	T........C..... | A........T.....	......G............ | ......T............
117	chrY	+	20176917	20177033	YRS_F	YRS_P	YRS_R	1	2	3	4	6	.....................G. | .....................A.	.......CA...... | .......AG......	...T...C..C........ | ...A...G..G........
117	chrY	+	20188819	20188935	YRS_F	YRS_P	YRS_R	3	2	1	4	6	.................A.G..T | .................T.T..A	.....C..A...... | .....T..T......	..........C........ | ..........A........
115	chrY	+	20189569	20189683	YRS_F	YRS_P	YRS_R	1	2	3	4	6	.................A..... | .................T.....	TC............. | GT.............	..G......G.T....... | ..C......A.A.......
117	chrY	+	20189946	20190062	YRS_F	YRS_P	YRS_R	3	2	1	4	6	.GT................G... | .CG................T...	.........C....A | .........A....G	..................T | ..................C
121	chrY	+	20192696	20192816	YRS_F	YRS_P	YRS_R	3	0	3	6	6	.G..............A..G... | .A..............T..C...	............... | ...............	.G....G...........T | .T....A...........A
117	chrY	+	20200339	20200455	YRS_F	YRS_P	YRS_R	2	2	2	4	6	..........C........G... | ..........T........C...	.............AA | .............TT	.................CT | .................AA
117	chrY	+	20260306	20260422	YRS_F	YRS_P	YRS_R	3	2	1	4	6	.........GC.C.......... | .........TT.T..........	T........C..... | A........T.....	..G................ | ..T................
117	chrY	+	20264664	20264780	YRS_F	YRS_P	YRS_R	3	2	1	4	6	............C....A..T.. | ............T....T..A..	T........C..... | A........T.....	......G............ | ......T............
117	chrY	+	20268024	20268140	YRS_F	YRS_P	YRS_R	3	2	1	4	6	............C....A..T.. | ............T....T..A..	T........C..... | A........T.....	......G............ | ......T............
117	chrY	+	20271382	20271498	YRS_F	YRS_P	YRS_R	1	2	3	4	6	.......C............... | .......T...............	..........T..A. | ..........C..C.	..G......GC........ | ..T......TT........
117	chrY	+	20272503	20272619	YRS_F	YRS_P	YRS_R	3	2	1	4	6	A..G.....G............. | T..T.....C.............	.......C..T.... | .......G..C....	.........G......... | .........A.........
117	chrY	+	20274373	20274489	YRS_F	YRS_P	YRS_R	2	3	1	3	6	.........G..C.......... | .........T..T..........	TC.......C..... | AG.......T.....	.G................. | .T.................
117	chrY	+	20277367	20277483	YRS_F	YRS_P	YRS_R	3	2	1	4	6	............C....A..T.. | ............T....T..A..	T........C..... | A........T.....	......G............ | ......T............
117	chrY	+	20279862	20279978	YRS_F	YRS_P	YRS_R	3	2	1	4	6	............C....A..T.. | ............T....T..A..	T........C..... | A........T.....	......G............ | ......T............
117	chrY	+	20280236	20280352	YRS_F	YRS_P	YRS_R	2	3	1	3	6	............C.....G.... | ............T.....T....	.C.......CT.... | .A.......TC....	..G................ | ..T................
115	chrY	+	20280612	20280726	YRS_F	YRS_P	YRS_R	2	1	3	5	6	............CT......... | ............TA.........	.........C..... | .........G.....	..G...G...C........ | ..T...A...T........
117	chrY	+	20281732	20281848	YRS_F	YRS_P	YRS_R	3	2	1	4	6	............C....A..T.. | ............T....T..A..	T........C..... | A........T.....	......G............ | ......T............
117	chrY	+	20290728	20290844	YRS_F	YRS_P	YRS_R	2	2	2	4	6	...................G.G. | ...................C.A.	.............AA | .............TT	.................CT | .................AA
117	chrY	+	20291853	20291969	YRS_F	YRS_P	YRS_R	3	1	2	5	6	...G...C...........G... | ...T...A...........C...	..............A | ..............C	.................CT | .................AG
117	chrY	+	20296846	20296962	YRS_F	YRS_P	YRS_R	3	3	0	3	6	.........G..C.....G.... | .........T..T.....T....	T........C..C.. | A........T..G..	................... | ...................
117	chrY	+	20302949	20303065	YRS_F	YRS_P	YRS_R	3	2	1	4	6	............C..A...G... | ............T..T...A...	.........C....A | .........T....G	..................T | ..................C
117	chrY	+	20306314	20306430	YRS_F	YRS_P	YRS_R	3	2	1	4	6	...G.....G.......A..... | ...T.....A.......G.....	............C.A | ............T.G	..................T | ..................C
117	chrY	+	20306439	20306555	YRS_F	YRS_P	YRS_R	2	3	1	3	6	.................A...G. | .................C...A.	.....C.CA...... | .....G.AG......	.................C. | .................G.
115	chrY	+	20308931	20309045	YRS_F	YRS_P	YRS_R	2	1	3	5	6	...G...............G... | ...T...............T...	..T............ | ..C............	......G..GC........ | ......A..AT........
117	chrY	+	20310425	20310541	YRS_F	YRS_P	YRS_R	2	3	1	3	6	.................A...G. | .................C...A.	.....C.CA...... | .....G.AG......	.......C........... | .......T...........
116	chrY	+	20314294	20314409	YRS_F	YRS_P	YRS_R	3	1	2	5	6	...G....A.........G.... | ...A....G.........T....	T.............. | G..............	.G..C.............. | .T..T..............
117	chrY	+	20316791	20316907	YRS_F	YRS_P	YRS_R	1	3	2	3	6	...................G... | ...................C...	......T......AA | ......A......CT	.................CT | .................AA
117	chrY	+	20323671	20323787	YRS_F	YRS_P	YRS_R	2	2	2	4	6	..............T....G... | ..............C....C...	.............AA | .............TT	.................CT | .................AA
117	chrY	+	20326296	20326412	YRS_F	YRS_P	YRS_R	2	2	2	4	6	...................G..T | ...................C..A	.............AA | .............TT	.................CT | .................AA
117	chrY	+	20330296	20330412	YRS_F	YRS_P	YRS_R	3	1	2	5	6	...G...C...........G... | ...T...A...........C...	..............A | ..............C	.................CT | .................AG
117	chrY	+	20336419	20336535	YRS_F	YRS_P	YRS_R	2	2	2	4	6	...................G.G. | ...................C.A.	.............AA | .............TT	.................CT | .................AA
117	chrY	+	20337544	20337660	YRS_F	YRS_P	YRS_R	3	1	2	5	6	...G...C...........G... | ...T...A...........C...	..............A | ..............C	.................CT | .................AG
117	chrY	+	20343170	20343286	YRS_F	YRS_P	YRS_R	2	2	2	4	6	...................G..T | ...................C..A	.............AA | .............TT	.................CT | .................AA
117	chrY	+	20345794	20345910	YRS_F	YRS_P	YRS_R	2	2	2	4	6	......A..G............. | ......T..T.............	.............AA | .............CT	.................CT | .................AA
117	chrY	+	20346669	20346785	YRS_F	YRS_P	YRS_R	2	2	2	4	6	.........G.........G... | .........C.........T...	.............AA | .............TT	.................CT | .................AA
117	chrY	+	20346919	20347035	YRS_F	YRS_P	YRS_R	2	2	2	4	6	................A..G... | ................T..T...	....G.........A | ....C.........C	.................CT | .................AG
117	chrY	+	20349419	20349535	YRS_F	YRS_P	YRS_R	2	2	2	4	6	..................GG... | ..................AC...	.............AA | .............TT	.................CT | .................AA
183	chr1	-	24697168	24697350	YRS_R	YRS_P	YRS_F	3	2	2	5	7	A....T..A.......... | G....C..G..........	.......C......A | .......G......G	...........A..........T | ...........T..........G
181	chr1	+	79623375	79623555	YRS_F	YRS_P	YRS_R	2	3	2	4	7	...........A..........T | ...........T..........G	....G..C......A | ....A..G......G	A....T............. | G....C.............
124	chr1	+	82884415	82884538	YRS_F	YRS_P	YRS_R	3	2	2	5	7	...........A.......G..T | ...........T.......A..G	.......C......A | .......G......G	...............T..T | ...............C..C
95	chr1	+	86801785	86801879	YRS_F	YRS_P	YRS_R	2	3	2	4	7	...........A..........T | ...........C..........G	.......CA.....A | .......GG.....G	...............T..T | ...............C..C
175	chr1	-	105958014	105958188	YRS_R	YRS_P	YRS_F	2	3	2	4	7	........A........C. | ........G........G.	...T...C......A | ...C...G......G	...........A..........T | ...........T..........G
69	chr1	+	150237063	150237131	RNU_F	YRS_P	RNU_R	3	3	1	4	7	......TT........G... | ......GG........A...	T....C........A | G....T........C	............G....... | ............A.......
95	chr1	+	174280985	174281079	YRS_F	YRS_P	YRS_R	2	3	2	4	7	...........A..........T | ...........T..........G	.......CA.....A | .......GG.....G	...............T..T | ...............C..C
95	chr1	-	178976042	178976136	YRS_R	YRS_P	YRS_F	2	3	2	4	7	A.................T | G.................C	...T...C......A | ...C...G......G	...........A..........T | ...........T..........G
95	chr1	-	185065505	185065599	YRS_R	YRS_P	YRS_F	2	3	2	4	7	A.................T | G.................C	...T...C......A | ...G...G......G	...........A..........T | ...........T..........G
95	chr1	-	211221468	211221562	YRS_R	YRS_P	YRS_F	3	2	2	5	7	......G........T..T | ......A........C..C	.......C......A | .......G......G	...........A..........T | ...........T..........G
183	chr10	-	17000926	17001108	YRS_R	YRS_P	YRS_F	3	2	2	5	7	.....T.CA.......... | .....C.TG..........	.......C......A | .......G......G	...........A..........T | ...........T..........G
95	chr10	+	58687993	58688087	YRS_F	YRS_P	YRS_R	2	3	2	4	7	...........A..........T | ...........T..........G	......TC......A | ......CG......C	...............T..T | ...............C..G
95	chr10	-	72136755	72136849	YRS_R	YRS_P	YRS_F	3	2	2	5	7	A.......A.........T | G.......G.........C	.......C......A | .......G......G	...........A..........T | ...........T..........G
153	chr10	-	94773407	94773559	YRS_R	YRS_P	YRS_F	2	2	3	5	7	...............TT.. | ...............CC..	.......C......A | .......G......G	........A..A..........T | ........T..T..........G
92	chr11	+	34913481	34913572	YRS_F	YRS_P	YRS_R	2	3	2	4	7	...........A..........T | ...........T..........G	...T...C......A | ...C...G......G	........A.........T | ........G.........C
125	chr11	-	39561047	39561171	YRS_R	YRS_P	YRS_F	2	2	3	5	7	...............T..T | ...............C..C	.......C......A | .......G......G	...........A.......G..T | ...........T.......A..G
118	chr11	+	80531915	80532032	YRS_F	YRS_P	YRS_R	3	3	1	4	7	...........A........T.T | ...........T........C.G	...T...CA...... | ...C...GG......	...............T... | ...............C...
95	chr11	-	85606734	85606828	YRS_R	YRS_P	YRS_F	2	3	2	4	7	...............T..T | ...............C..C	...T...C......A | ...C...G......G	...........A..........T | ...........T..........G
95	chr11	-	97011382	97011476	YRS_R	YRS_P	YRS_F	3	2	2	5	7	........A......T..T | ........G......C..C	.......C......A | .......G......G	...........A..........T | ...........T..........G
183	chr11	+	134188609	134188791	YRS_F	YRS_P	YRS_R	2	3	2	4	7	...........A..........T | ...........T..........G	...T...C......A | ...C...G......G	........A....C..... | ........G....T.....
175	chr12	-	29168572	29168746	YRS_R	YRS_P	YRS_F	2	2	3	5	7	.....T..A.......... | .....C..G..........	...T...C....... | ...C...G.......	.....T.....A..........T | .....C.....T..........G
95	chr12	-	61359996	61360090	YRS_R	YRS_P	YRS_F	2	3	2	4	7	...............T..T | ...............C..C	...T...C......A | ...C...G......G	...........A..........T | ...........T..........G
183	chr12	+	94454904	94455086	YRS_F	YRS_P	YRS_R	3	2	2	5	7	....T......A..........T | ....C......T..........G	.......C......A | .......G......G	A....T............. | G....C.............
95	chr12	+	105500852	105500946	YRS_F	YRS_P	YRS_R	3	2	2	5	7	...........A.....A....T | ...........T.....G....G	.......C......A | .......G......G	...............T..T | ...............C..C
95	chr13	-	53279260	53279354	YRS_R	YRS_P	YRS_F	3	2	2	5	7	A.......A.........T | G.......G.........C	.......C......A | .......G......G	...........A..........T | ...........T..........G
125	chr13	-	65662541	65662665	YRS_R	YRS_P	YRS_F	1	3	3	4	7	..G................ | ..A................	...TG..C....... | ...CA..G.......	...........A.......G..T | ...........T.......A..G
95	chr13	+	111189421	111189515	YRS_F	YRS_P	YRS_R	2	3	2	4	7	...........A..........T | ...........T..........G	.......C....C.A | .......G....T.G	A.................T | G.................C
118	chr14	+	39388724	39388841	YRS_F	YRS_P	YRS_R	3	3	1	4	7	...........A........T.T | ...........T........C.G	...TG..C....... | ...CA..T.......	...............T... | ...............C...
95	chr14	+	40203047	40203141	YRS_F	YRS_P	YRS_R	3	2	2	5	7	...........A.......G..T | ...........T.......A..G	.......C......A | .......G......G	...............T..T | ...............C..C
95	chr17	-	31771720	31771814	YRS_R	YRS_P	YRS_F	3	2	2	5	7	...T...........T..T | ...C...........C..C	.......C......A | .......G......G	...........A..........T | ...........T..........G
183	chr18	-	64648260	64648442	YRS_R	YRS_P	YRS_F	3	2	2	5	7	A....TG............ | G....CA............	.......C......A | .......G......G	...........A..........T | ...........T..........G
167	chr18	-	65564714	65564880	YRS_R	YRS_P	YRS_F	1	3	3	4	7	........A.......... | ........G..........	...TG..C....... | ...CA..G.......	A..........A..........T | C..........T..........G
184	chr19	-	51447160	51447343	YRS_R	YRS_P	YRS_F	1	3	3	4	7	A.................. | G..................	...T...C......A | ...C...G......G	...........A.......G..T | ...........T.......A..G
95	chr2	+	77657464	77657558	YRS_F	YRS_P	YRS_R	2	2	3	5	7	...........A..........T | ...........T..........G	.......C......A | .......G......G	........A......T..T | ........G......C..C
95	chr2	+	128883280	128883374	YRS_F	YRS_P	YRS_R	3	3	1	4	7	...........A.....A....T | ...........T.....G....G	...T...C......A | ...C...G......G	..................T | ..................C
94	chr2	-	147995587	147995680	YRS_R	YRS_P	YRS_F	3	2	2	5	7	A.......A.........T | G.......G.........C	............C.A | ............G.G	...........A..........T | ...........T..........G
95	chr2	+	172590491	172590585	YRS_F	YRS_P	YRS_R	2	3	2	4	7	...........A..........T | ...........T..........G	...T...C......A | ...C...G......G	...............T..T | ...............C..C
95	chr2	+	184972773	184972867	YRS_F	YRS_P	YRS_R	2	3	2	4	7	...........A..........T | ...........T..........G	.......CA.....A | .......GG.....G	...............T..T | ...............C..C
95	chr2	+	193412163	193412257	YRS_F	YRS_P	YRS_R	2	2	3	5	7	...........A..........T | ...........T..........G	.......C......A | .......G......G	...............T.CT | ...............C.TC
95	chr2	+	218108693	218108787	YRS_F	YRS_P	YRS_R	2	2	3	5	7	...........A..........T | ...........T..........G	.......C......A | .......G......G	........A......T..T | ........G......C..C
121	chr3	+	15941131	15941251	YRS_F	YRS_P	YRS_R	3	3	1	4	7	...........A.......G..T | ...........T.......A..G	...T...C......A | ...C...G......G	..................T | ..................C
95	chr3	-	51856758	51856852	YRS_R	YRS_P	YRS_F	2	2	3	5	7	...............T..T | ...............C..C	.......C......A | .......G......G	......A....A..........T | ......G....T..........G
166	chr3	+	67655932	67656097	YRS_F	YRS_P	YRS_R	2	3	2	4	7	...........A..........T | ...........T..........G	...T...C......A | ...C...G......G	A.........C........ | G.........T........
175	chr3	-	96645851	96646025	YRS_R	YRS_P	YRS_F	3	2	2	5	7	A......CA.......... | G......TG..........	.......CA...... | .......GT......	...........A..........T | ...........T..........G
95	chr3	+	162336667	162336761	YRS_F	YRS_P	YRS_R	3	1	3	6	7	...........A.........GT | ...........T.........AG	.......C....... | .......G.......	....C....G.....T... | ....T....A.....C...
95	chr3	+	178349038	178349132	YRS_F	YRS_P	YRS_R	1	3	3	4	7	...........A........... | ...........T...........	...T...C......A | ...C...G......G	A.......A.........T | G.......G.........C
94	chr4	+	35801332	35801425	YRS_F	YRS_P	YRS_R	2	3	2	4	7	...........A..........T | ...........T..........G	...T...C......A | ...C...G......G	...............T..T | ...............C..C
95	chr4	+	57717974	57718068	YRS_F	YRS_P	YRS_R	3	1	3	6	7	.......C...A..........T | .......T...T..........G	.......C....... | .......G.......	........AG.....T... | ........GA.....C...
95	chr4	-	96632695	96632789	YRS_R	YRS_P	YRS_F	3	2	2	5	7	A..............T..T | G..............C..C	.......C......A | .......G......G	...........A..........T | ...........T..........G
95	chr4	+	97550813	97550907	YRS_F	YRS_P	YRS_R	2	2	3	5	7	...........A..........T | ...........T..........G	.......C......A | .......G......G	......G........T..T | ......A........C..C
94	chr4	-	99356211	99356304	YRS_R	YRS_P	YRS_F	2	3	2	4	7	...............T..T | ...............C..C	.......CA.....A | .......GG.....G	...........A..........T | ...........T..........G
108	chr4	-	101478663	101478770	YRS_R	YRS_P	YRS_F	2	2	3	5	7	A.................T | G.................C	.......C......A | .......G......G	...G.......A..........T | ...A.......T..........G
184	chr4	+	105359558	105359741	YRS_F	YRS_P	YRS_R	2	2	3	5	7	...........A..........T | ...........T..........G	.......C......A | .......G......G	A....TG............ | G....CA............
95	chr4	-	122719503	122719597	YRS_R	YRS_P	YRS_F	2	3	2	4	7	A.................T | G.................C	...T...C......A | ...C...G......G	...........A..........T | ...........T..........G
181	chr4	-	126255157	126255337	YRS_R	YRS_P	YRS_F	2	3	2	4	7	A.......A.......... | G.......G..........	.....C.C......A | .....A.G......T	...........A..........T | ...........T..........G
95	chr4	+	130202741	130202835	YRS_F	YRS_P	YRS_R	2	2	3	5	7	...........A..........T | ...........T..........G	.......C......A | .......G......G	A.....G...........T | G.....A...........C
183	chr4	-	134947148	134947330	YRS_R	YRS_P	YRS_F	2	2	3	5	7	A....T............. | G....C.............	.......C......A | .......G......G	...........A......G...T | ...........T......A...G
121	chr4	+	177540343	177540463	YRS_F	YRS_P	YRS_R	3	2	2	5	7	...........A.......G..T | ...........T.......A..G	.......C......A | .......G......G	...............T..T | ...............C..C
95	chr4	+	184914944	184915038	YRS_F	YRS_P	YRS_R	2	3	2	4	7	...........A..........T | ...........T..........G	...T...C......A | ...C...G......T	...............T..T | ...............C..A
83	chr5	+	19307232	19307314	YRS_F	YRS_P	YRS_R	3	2	2	5	7	.........G.A..........T | .........A.T..........G	.......C......A | .......G......G	...............T..T | ...............C..C
95	chr5	+	43112575	43112669	YRS_F	YRS_P	YRS_R	2	3	2	4	7	...........A..........T | ...........T..........G	...T...C......A | ...C...G......G	...............T..T | ...............C..C
95	chr5	+	55084229	55084323	YRS_F	YRS_P	YRS_R	3	2	2	5	7	...........A.......G..T | ...........T.......T..G	.......C......A | .......G......G	...............T..T | ...............C..C
95	chr5	-	139503469	139503563	YRS_R	YRS_P	YRS_F	2	2	3	5	7	...............T..T | ...............C..C	.......C......A | .......G......G	...........A.........GT | ...........T.........AG
183	chr5	+	139503541	139503723	YRS_F	YRS_P	YRS_R	3	2	2	5	7	...........A.........GT | ...........T.........AG	.......C......A | .......G......G	A.......A.......... | G.......G..........
92	chr5	-	180465495	180465586	YRS_R	YRS_P	YRS_F	2	3	2	4	7	...T....A.......... | ...G....G..........	...T.C.C....... | ...C.T.G.......	...........A..........T | ...........T..........G
90	chr6	-	9728112	9728201	YRS_R	YRS_P	YRS_F	2	3	2	4	7	...............T..T | ...............C..C	......TC......A | ......AG......G	...........A..........T | ...........T..........G
183	chr6	+	9728179	9728361	YRS_F	YRS_P	YRS_R	2	2	3	5	7	...........A..........T | ...........T..........G	.......C......A | .......G......G	A....T..A.......... | G....C..G..........
95	chr6	+	32458449	32458543	YRS_F	YRS_P	YRS_R	2	3	2	4	7	...........A..........T | ...........T..........G	.......CA.....A | .......GG.....G	...............T..T | ...............C..C
95	chr6	-	66991465	66991559	YRS_R	YRS_P	YRS_F	3	2	2	5	7	A.......A.........T | G.......G.........C	.......C......A | .......G......G	...........A..........T | ...........T..........G
153	chr6	-	80877720	80877872	YRS_R	YRS_P	YRS_F	2	3	2	4	7	...............T..T | ...............C..C	.......C.C....A | .......G.T....G	...........A..........T | ...........T..........G
183	chr6	+	86664266	86664448	YRS_F	YRS_P	YRS_R	2	2	3	5	7	...........A..........T | ...........T..........G	.......C......A | .......G......G	AGG................ | GCA................
95	chr6	+	86672012	86672106	YRS_F	YRS_P	YRS_R	3	2	2	5	7	...........A.......G..T | ...........T.......T..G	.......C......A | .......G......G	...............T..T | ...............C..C
95	chr6	-	119787988	119788082	YRS_R	YRS_P	YRS_F	2	3	2	4	7	...............T..T | ...............C..C	.......CA.....A | .......GG.....G	...........A..........T | ...........T..........G
95	chr6	+	135625875	135625969	YRS_F	YRS_P	YRS_R	3	3	1	4	7	...........A.......G..T | ...........T.......A..G	...T...CA...... | ...C...GG......	...............T... | ...............C...
126	chr7	-	16966156	16966281	YRS_R	YRS_P	YRS_F	2	2	3	5	7	.....TG............ | .....CA............	...T...C....... | ...C...G.......	...........A.......G..T | ...........T.......A..G
95	chr7	+	20584159	20584253	YRS_F	YRS_P	YRS_R	2	2	3	5	7	...........A..........T | ...........T..........G	...T...C....... | ...C...G.......	.......CA......T... | .......TC......C...
183	chr7	-	24078716	24078898	YRS_R	YRS_P	YRS_F	2	2	3	5	7	A.......A.......... | G.......G..........	.......C......A | .......G......G	.....T.....A..........T | .....C.....T..........G
125	chr8	-	50075824	50075948	YRS_R	YRS_P	YRS_F	1	3	3	4	7	.........G......... | .........A.........	...T...CA...... | ...C...GG......	..........CA..........T | ..........TT..........G
125	chr8	+	53436763	53436887	YRS_F	YRS_P	YRS_R	3	2	2	5	7	...........A.......G..T | ...........T.......A..G	.......C......A | .......G......G	...............T..T | ...............C..C
95	chr8	-	57841502	57841596	YRS_R	YRS_P	YRS_F	3	2	2	5	7	A...............T.T | G...............C.C	.......C......A | .......G......G	...........A..........T | ...........T..........G
95	chr8	-	137741171	137741265	YRS_R	YRS_P	YRS_F	2	3	2	4	7	...............T..T | ...............C..C	.......CA.....A | .......GG.....G	...........A..........T | ...........T..........G
95	chr9	+	23916456	23916550	YRS_F	YRS_P	YRS_R	2	3	2	4	7	...........A..........T | ...........T..........G	.C.....C......A | .T.....G......G	...............T..T | ...............C..C
95	chr9	+	25807887	25807981	YRS_F	YRS_P	YRS_R	2	3	2	4	7	...........A..........T | ...........T..........G	....G..CA...... | ....T..GG......	............T..T... | ............G..C...
95	chr9	-	78431523	78431617	YRS_R	YRS_P	YRS_F	2	3	2	4	7	A.......A.......... | G.......G..........	...TG..C....... | ...GA..G.......	...........A..........T | ...........T..........G
95	chrX	+	34095570	34095664	YRS_F	YRS_P	YRS_R	2	3	2	4	7	...........A..........T | ...........T..........G	...T...C......A | ...C...G......G	...............T..T | ...............C..C
183	chrX	-	89269110	89269292	YRS_R	YRS_P	YRS_F	2	2	3	5	7	A.......A.......... | G.......G..........	.......C......A | .......G......G	...........A......G...T | ...........T......A...G
187	chrY	-	12260839	12261025	YRS_R	YRS_P	YRS_F	1	3	3	4	7	A.................. | G..................	..T....C......A | ..C....G......G	.......C...A..........T | .......T...T..........G
117	chrY	+	20054854	20054970	YRS_F	YRS_P	YRS_R	2	3	2	4	7	............C......G... | ............T......C...	..T....C.C..... | ..C....T.A.....	.G............A.... | .T............G....
117	chrY	+	20057103	20057219	YRS_F	YRS_P	YRS_R	3	2	2	5	7	...GTT................. | ...CCC.................	.....C..A...... | .....T..T......	.GG................ | .TT................
117	chrY	-	20063317	20063433	YRS_R	YRS_P	YRS_F	3	2	2	5	7	...T...C..C........ | ...A...G..G........	.......CA...... | .......AG......	A....................G. | G....................A.
116	chrY	-	20069328	20069443	YRS_R	YRS_P	YRS_F	2	2	3	5	7	.G................T | .A................C	............C.A | ............T.G	...G.....G.......A..... | ...T.....A.......G.....
117	chrY	-	20078202	20078318	YRS_R	YRS_P	YRS_F	3	3	1	4	7	.......C..C....T... | .......G..A....A...	T....C...C..... | C....T...A.....	...................G... | ...................T...
117	chrY	-	20081588	20081704	YRS_R	YRS_P	YRS_F	2	2	3	5	7	....C............C. | ....G............A.	.....C...C..... | .....T...A.....	..TG..............G.... | ..GT..............A....
117	chrY	+	20087699	20087815	YRS_F	YRS_P	YRS_R	3	2	2	5	7	............C....A..T.. | ............T....T..A..	T........C..... | A........T.....	...T..G............ | ...A..T............
117	chrY	+	20094467	20094583	YRS_F	YRS_P	YRS_R	1	3	3	4	7	............C.......... | ............G..........	T..T........C.. | A..A........T..	.G.....C......A.... | .A.....G......C....
116	chrY	+	20100518	20100633	YRS_F	YRS_P	YRS_R	3	1	3	6	7	............CT.....G... | ............TA.....T...	.C............. | .A.............	.G...........C...C. | .T...........T...T.
121	chrY	+	20100892	20101012	YRS_F	YRS_P	YRS_R	1	3	3	4	7	........A.............. | ........G..............	.C.T.....C..... | .G.A.....T.....	....C....G...C..... | ....T....T...A.....
117	chrY	+	20102278	20102394	YRS_F	YRS_P	YRS_R	1	3	3	4	7	...................G... | ...................A...	.C.....CA...... | .A.....AG......	...T...C..C........ | ...A...G..G........
117	chrY	+	20104037	20104153	YRS_F	YRS_P	YRS_R	2	2	3	5	7	.................A.G... | .................T.T...	.......CA...... | .......AG......	...T...C..C........ | ...A...G..G........
117	chrY	+	20112061	20112177	YRS_F	YRS_P	YRS_R	1	3	3	4	7	................A...... | ................T......	TC.....C....... | CA.....G.......	...........TTC..... | ...........GAG.....
117	chrY	+	20115450	20115566	YRS_F	YRS_P	YRS_R	2	3	2	4	7	.............T.....G... | .............A.....C...	T........C.T... | A........A.A...	......G.......A.... | ......A.......G....
117	chrY	+	20126692	20126808	YRS_F	YRS_P	YRS_R	3	1	3	6	7	.......C..C........G... | .......T..T........T...	......T........ | ......A........	..G......G.T....... | ..C......A.A.......
117	chrY	+	20130065	20130181	YRS_F	YRS_P	YRS_R	3	1	3	6	7	...G..A............G... | ...T..G............T...	.........C..... | .........A.....	..G.....A..T....... | ..C.....C..G.......
117	chrY	+	20144079	20144195	YRS_F	YRS_P	YRS_R	2	2	3	5	7	..............T......G. | ..............A......A.	.......CA...... | .......AG......	...T...C..C........ | ...A...G..G........
117	chrY	+	20146212	20146328	YRS_F	YRS_P	YRS_R	2	2	3	5	7	..T..................G. | ..G..................A.	.......CA...... | .......AG......	...T...C..C........ | ...A...G..G........
117	chrY	+	20148289	20148405	YRS_F	YRS_P	YRS_R	3	2	2	5	7	A........G..C.......... | T........T..T..........	T........C..... | A........T.....	.G..............T.. | .A..............C..
117	chrY	+	20149529	20149645	YRS_F	YRS_P	YRS_R	3	2	2	5	7	.............T...A.G... | .............A...T.T...	.......CA...... | .......AG......	.......C..C........ | .......G..G........
117	chrY	+	20166149	20166265	YRS_F	YRS_P	YRS_R	3	2	2	5	7	............C....A..T.. | ............T....T..A..	T........C..... | A........T.....	...T..G............ | ...A..T............
117	chrY	+	20170148	20170264	YRS_F	YRS_P	YRS_R	2	2	3	5	7	..............T......G. | ..............A......A.	.......CA...... | .......AG......	...T...C..C........ | ...A...G..G........
117	chrY	+	20172784	20172900	YRS_F	YRS_P	YRS_R	2	2	3	5	7	..T..................G. | ..G..................A.	.......CA...... | .......AG......	...T...C..C........ | ...A...G..G........
117	chrY	+	20178925	20179041	YRS_F	YRS_P	YRS_R	2	2	3	5	7	.................A.G... | .................T.T...	.....C..A...... | .....T..T......	...T........TC..... | ...A........AA.....
117	chrY	+	20179924	20180040	YRS_F	YRS_P	YRS_R	2	2	3	5	7	..............T......G. | ..............A......A.	.......CA...... | .......AG......	...T...C..C........ | ...A...G..G........
117	chrY	+	20186314	20186430	YRS_F	YRS_P	YRS_R	2	2	3	5	7	.................A.G... | .................T.T...	.......CA...... | .......AG......	...T...C..C........ | ...A...G..G........
117	chrY	+	20194836	20194952	YRS_F	YRS_P	YRS_R	2	2	3	5	7	.............T.....G... | .............A.....C...	T........C..... | A........A.....	.G....G.......A.... | .A....A.......G....
117	chrY	+	20197711	20197827	YRS_F	YRS_P	YRS_R	2	2	3	5	7	...............A..G.... | ...............G..T....	.............AA | .............CT	......G..........CT | ......A..........AA
117	chrY	+	20201964	20202080	YRS_F	YRS_P	YRS_R	3	2	2	5	7	..........C....A.A..... | ..........T....G.T.....	.............AA | .............CT	.................CT | .................AA
117	chrY	+	20202964	20203080	YRS_F	YRS_P	YRS_R	2	3	2	4	7	............C......G... | ............A......T...	..........T..AA | ..........A..TT	.................CT | .................AA
117	chrY	+	20205089	20205205	YRS_F	YRS_P	YRS_R	3	2	2	5	7	..........C....A.A..... | ..........T....G.T.....	.............AA | .............CT	.................CT | .................AA
117	chrY	+	20261428	20261544	YRS_F	YRS_P	YRS_R	3	2	2	5	7	............C....A..T.. | ............T....T..A..	T........C..... | A........T.....	...T..G............ | ...A..T............
117	chrY	+	20269396	20269512	YRS_F	YRS_P	YRS_R	3	2	2	5	7	A........G..C.......... | T........T..T..........	T........C..... | A........T.....	.G..............T.. | .A..............C..
117	chrY	+	20273502	20273618	YRS_F	YRS_P	YRS_R	3	1	3	6	7	...G..A............G... | ...T..G............T...	.........C..... | .........A.....	..G.....A..T....... | ..C.....C..G.......
115	chrY	+	20278366	20278480	YRS_F	YRS_P	YRS_R	2	2	3	5	7	......A............G... | ......G............T...	..T...........A | ..C...........T	......G...C.......T | ......A...T.......A
117	chrY	+	20284351	20284467	YRS_F	YRS_P	YRS_R	3	1	3	6	7	...........A...A...G... | ...........T...T...T...	.....C......... | .....G.........	.G.T............T.. | .C.A............A..
117	chrY	+	20285101	20285217	YRS_F	YRS_P	YRS_R	2	2	3	5	7	............C......G... | ............A......T...	.............AA | .............TT	............T....CT | ............G....AA
117	chrY	+	20286977	20287093	YRS_F	YRS_P	YRS_R	3	2	2	5	7	.G........C........G... | .C........T........C...	.............AA | .............TT	.................CT | .................AA
117	chrY	+	20287852	20287968	YRS_F	YRS_P	YRS_R	2	3	2	4	7	............C......G... | ............A......T...	..........T..AA | ..........A..TT	.................CT | .................AA
117	chrY	+	20291228	20291344	YRS_F	YRS_P	YRS_R	2	3	2	4	7	............C......G... | ............A......T...	..........T..AA | ..........A..TT	.................CT | .................AA
117	chrY	+	20294101	20294217	YRS_F	YRS_P	YRS_R	3	2	2	5	7	...................G.GT | ...................C.CA	.............AA | .............TT	.................CT | .................AA
117	chrY	+	20295101	20295217	YRS_F	YRS_P	YRS_R	2	3	2	4	7	............C......G... | ............A......T...	..........T..AA | ..........A..TT	.................CT | .................AA
117	chrY	+	20304198	20304314	YRS_F	YRS_P	YRS_R	3	2	2	5	7	A...........C...A...... | T...........T...T......	.C............A | .A............G	.............C....T | .............T....C
117	chrY	+	20307684	20307800	YRS_F	YRS_P	YRS_R	1	3	3	4	7	..T.................... | ..G....................	....G........AA | ....C........CT	A................CT | T................AA
117	chrY	+	20311298	20311414	YRS_F	YRS_P	YRS_R	1	3	3	4	7	..T.................... | ..G....................	....G........AA | ....C........CT	A................CT | T................AA
117	chrY	+	20313545	20313661	YRS_F	YRS_P	YRS_R	2	3	2	4	7	.................A.G... | .................T.C...	.........C...AA | .........A...CT	.................CT | .................AA
117	chrY	+	20315167	20315283	YRS_F	YRS_P	YRS_R	2	2	3	5	7	A.................G.... | T.................T....	.......C......A | .......G......C	...T.............CT | ...C.............AG
117	chrY	+	20318796	20318912	YRS_F	YRS_P	YRS_R	2	3	2	4	7	............C......G... | ............A......T...	..........T..AA | ..........A..TT	.................CT | .................AA
117	chrY	+	20322171	20322287	YRS_F	YRS_P	YRS_R	3	2	2	5	7	...G...C...........G... | ...T...A...........T...	.............AA | .............CT	.................CT | .................AA
117	chrY	+	20328421	20328537	YRS_F	YRS_P	YRS_R	2	3	2	4	7	............C......G... | ............A......T...	........A....AA | ........T....TT	.................CT | .................AA
117	chrY	+	20329671	20329787	YRS_F	YRS_P	YRS_R	2	3	2	4	7	............C......G... | ............A......T...	..........T..AA | ..........A..TT	.................CT | .................AA
117	chrY	+	20332544	20332660	YRS_F	YRS_P	YRS_R	3	2	2	5	7	...................G.GT | ...................C.CA	.............AA | .............TT	.................CT | .................AA
117	chrY	+	20333544	20333660	YRS_F	YRS_P	YRS_R	2	3	2	4	7	............C......G... | ............A......T...	..........T..AA | ..........A..TT	.................CT | .................AA
117	chrY	+	20336919	20337035	YRS_F	YRS_P	YRS_R	2	3	2	4	7	............C......G... | ............A......T...	..........T..AA | ..........A..TT	.................CT | .................AA
117	chrY	+	20339544	20339660	YRS_F	YRS_P	YRS_R	3	2	2	5	7	..........C....A.A..... | ..........T....G.T.....	.............AA | .............CT	.................CT | .................AA
117	chrY	+	20341793	20341909	YRS_F	YRS_P	YRS_R	2	2	3	5	7	...............A..G.... | ...............G..T....	.............AA | .............CT	......G..........CT | ......A..........AA
117	chrY	+	20348294	20348410	YRS_F	YRS_P	YRS_R	1	3	3	4	7	...................G... | ...................C...	....G........AA | ....C........TT	.....T...........CT | .....G...........AA
95	chr1	+	8153269	8153363	YRS_F	YRS_P	YRS_R	3	3	2	5	8	.........G.A..........T | .........A.T..........G	.......CA.....A | .......GG.....G	...............T..T | ...............G..C
183	chr1	-	74744712	74744894	YRS_R	YRS_P	YRS_F	3	3	2	5	8	AG.......G......... | GT.......A.........	.......C.....AA | .......G.....CG	...........A..........T | ...........T..........G
95	chr1	-	86807268	86807362	YRS_R	YRS_P	YRS_F	2	3	3	5	8	...............T..T | ...............C..C	.......CA.....A | .......GG.....G	...........A.T........T | ...........T.A........G
117	chr1	-	88975092	88975208	YRS_R	YRS_P	YRS_F	3	2	3	6	8	A......CA.......... | G......TG..........	...T...C....... | ...C...G.......	...........A.......G..T | ...........T.......A..G
213	chr1	-	100713078	100713290	YRS_R	YRS_P	YRS_F	2	3	3	5	8	...............T..T | ...............C..C	...T...C......A | ...C...G......G	...........A..T.......T | ...........T..C.......G
183	chr1	-	105097607	105097789	YRS_R	YRS_P	YRS_F	3	3	2	5	8	A....T..A.......... | G....C..G..........	.......C....C.A | .......G....A.G	...........A..........T | ...........T..........G
183	chr1	-	109669690	109669872	YRS_R	YRS_P	YRS_F	3	2	3	6	8	...T.T..A.......... | ...A.C..G..........	.......C......A | .......G......G	....T......A..........T | ....C......T..........G
99	chr1	+	153011174	153011272	YRS_F	YRS_P	YRS_R	3	3	2	5	8	...........AC.........T | ...........TG.........G	...T...C......A | ...C...G......G	A.................T | G.................C
95	chr1	-	171228547	171228641	YRS_R	YRS_P	YRS_F	2	3	3	5	8	A.................T | G.................C	...T...C......A | ...C...G......G	...........A.......G..T | ...........T.......A..G
95	chr1	+	171390664	171390758	YRS_F	YRS_P	YRS_R	2	3	3	5	8	...........A..........T | ...........T..........G	....G..CA...... | ....A..GG......	.........G.....T.C. | .........A.....C.T.
94	chr1	-	172804116	172804209	YRS_R	YRS_P	YRS_F	2	3	3	5	8	...............T..T | ...............C..C	.......C....C.A | .......G....T.G	.......C...A..........T | .......T...T..........G
95	chr1	-	192911988	192912082	YRS_R	YRS_P	YRS_F	3	3	2	5	8	.............C.T..T | .............T.C..C	.......CA.....A | .......GG.....G	...........A..........T | ...........T..........G
95	chr1	-	211229205	211229299	YRS_R	YRS_P	YRS_F	3	3	2	5	8	......G........T..T | ......A........C..C	...T...C......A | ...C...G......G	...........A..........T | ...........T..........G
95	chr1	+	214275463	214275557	YRS_F	YRS_P	YRS_R	2	3	3	5	8	...........A..........T | ...........T..........G	...T...C......A | ...C...G......G	A.......A.........T | G.......G.........C
118	chr10	-	10162018	10162135	YRS_R	YRS_P	YRS_F	3	3	2	5	8	..G............T..T | ..A............C..C	.......CA.....A | .......GG.....G	...........A..........T | ...........T..........G
94	chr10	+	31587162	31587255	YRS_F	YRS_P	YRS_R	2	3	3	5	8	...........A..........T | ...........T..........G	.C.....C......A | .T.....A......G	..............AT..T | ..............GC..C
125	chr10	-	32602221	32602345	YRS_R	YRS_P	YRS_F	3	2	3	6	8	........A......T..T | ........G......C..C	.......C......A | .......A......G	...........A.......G..T | ...........T.......A..G
95	chr10	+	49682338	49682432	YRS_F	YRS_P	YRS_R	2	3	3	5	8	...........A..........T | ...........T..........G	...T...C......A | ...C...G......G	A........G........T | G........A........C
95	chr10	-	57842032	57842126	YRS_R	YRS_P	YRS_F	3	2	3	6	8	A.......A.........T | G.......G.........C	.......C......A | .......G......G	...........A......G...T | ...........T......A...G
94	chr10	+	64784657	64784750	YRS_F	YRS_P	YRS_R	3	2	3	6	8	...........A...A......T | ...........T...C......G	.......C......A | .......G......G	..G............T..T | ..A............C..C
141	chr10	+	94458731	94458871	YRS_F	YRS_P	YRS_R	3	3	2	5	8	.......C...A..........T | .......T...T..........G	.......CA.....A | .......GC.....G	...............T..T | ...............C..C
93	chr10	+	94773537	94773629	YRS_F	YRS_P	YRS_R	3	3	2	5	8	........A..A..........T | ........T..T..........G	.......CA.....A | .......GG.....G	...............T..T | ...............C..C
95	chr10	+	116496836	116496930	YRS_F	YRS_P	YRS_R	3	3	2	5	8	.G.........A..........T | .A.........T..........G	...T...C......A | ...C...G......G	A.................T | G.................C
96	chr11	-	5404741	5404836	YRS_R	YRS_P	YRS_F	2	3	3	5	8	...............T..T | ...............C..C	...T...C......A | ...C...G......G	...........A.......G..T | ...........T.......A..G
125	chr11	-	29935056	29935180	YRS_R	YRS_P	YRS_F	2	3	3	5	8	...............T..T | ...............C..G	.......CA.....A | .......GG.....C	..........CA..........T | ..........TT..........G
95	chr11	-	38004539	38004633	YRS_R	YRS_P	YRS_F	3	3	2	5	8	A..............T..T | G..............C..C	....G..C......A | ....A..G......G	...........A..........T | ...........T..........G
269	chr11	-	38111630	38111898	YRS_R	YRS_P	YRS_F	2	3	3	5	8	A.......A.......... | G.......G..........	...TG..C....... | ...CA..G.......	...........A.......G..T | ...........T.......A..G
95	chr11	-	39566994	39567088	YRS_R	YRS_P	YRS_F	3	3	2	5	8	........A......T..T | ........T......C..C	...T...C......A | ...C...G......G	...........A..........T | ...........T..........G
94	chr11	-	80139439	80139532	YRS_R	YRS_P	YRS_F	2	3	3	5	8	A.................T | G.................C	...T...C......A | ...C...G......G	.........G.A..........T | .........A.T..........G
125	chr11	+	104563421	104563545	YRS_F	YRS_P	YRS_R	3	3	2	5	8	..........CA..........T | ..........TT..........G	.......CA.....A | .......GG.....G	...............T..T | ...............C..C
95	chr11	-	110406840	110406934	YRS_R	YRS_P	YRS_F	3	3	2	5	8	......G........T..T | ......T........C..C	...T...C......A | ...C...G......G	...........A..........T | ...........T..........G
117	chr12	+	29436587	29436703	YRS_F	YRS_P	YRS_R	3	2	3	6	8	...........A.......G..T | ...........T.......A..G	.......C......A | .......G......G	........A......T..T | ........G......C..C
95	chr12	+	33240762	33240856	YRS_F	YRS_P	YRS_R	3	2	3	6	8	.........G.A..........T | .........A.T..........G	.......C......A | .......G......G	...............TT.T | ...............CC.C
117	chr12	+	48622767	48622883	YRS_F	YRS_P	YRS_R	3	2	3	6	8	...........A.......G..T | ...........T.......A..G	...T...C....... | ...C...G.......	.....T..A.C........ | .....C..G.G........
95	chr12	-	59295743	59295837	YRS_R	YRS_P	YRS_F	3	3	2	5	8	A.......A.........T | G.......G.........C	...T...C......A | ...C...G......G	...........A..........T | ...........T..........G
176	chr12	+	59295815	59295990	YRS_F	YRS_P	YRS_R	2	3	3	5	8	...........A..........T | ...........T..........G	......TC......A | ......CG......G	A......CA.......... | G......TG..........
149	chr12	-	127826463	127826611	YRS_R	YRS_P	YRS_F	2	3	3	5	8	...............T..T | ...............C..C	...TG..C....... | ...CA..G.......	...........A......G...T | ...........T......C...G
95	chr13	-	26312420	26312514	YRS_R	YRS_P	YRS_F	3	3	2	5	8	A.......A.........T | G.......G.........C	...T...C......A | ...C...G......G	...........A..........T | ...........T..........G
95	chr13	+	37472056	37472150	YRS_F	YRS_P	YRS_R	2	3	3	5	8	...........A..........T | ...........T..........G	...T...C......A | ...C...G......G	A..............T..T | G..............C..C
95	chr13	+	44593930	44594024	YRS_F	YRS_P	YRS_R	3	3	2	5	8	.G.........A..........T | .A.........T..........G	...TG..C....... | ...CA..G.......	........A......T... | ........G......C...
95	chr13	+	47161224	47161318	YRS_F	YRS_P	YRS_R	3	3	2	5	8	.......C...A..........T | .......T...T..........G	...T...C......A | ...G...G......G	A.................T | G.................C
96	chr13	-	54938788	54938883	YRS_R	YRS_P	YRS_F	3	2	3	6	8	A................CT | G................TC	.......C......A | .......G......G	.........G.A..........T | .........C.T..........G
183	chr13	-	61972066	61972248	YRS_R	YRS_P	YRS_F	2	3	3	5	8	A.......A.......... | G.......G..........	...T...C......A | ...C...G......G	..........CA..........T | ..........GT..........G
94	chr13	-	68524818	68524911	YRS_R	YRS_P	YRS_F	3	3	2	5	8	.G.............T..T | .T.............C..C	.......CA.....A | .......GG.....G	...........A..........T | ...........T..........A
125	chr13	+	98108938	98109062	YRS_F	YRS_P	YRS_R	2	3	3	5	8	...........A..........T | ...........T..........G	.......C....C.A | .......G....T.G	......G........T..T | ......C........C..C
95	chr13	+	111198551	111198645	YRS_F	YRS_P	YRS_R	3	2	3	6	8	A..........A..........T | G..........T..........G	.......C......A | .......G......G	A.............A...T | G.............G...C
125	chr14	-	29910291	29910415	YRS_R	YRS_P	YRS_F	2	3	3	5	8	...............T..T | ...............C..A	.......CA.....A | .......GG.....T	..........CA..........T | ..........TT..........G
95	chr14	-	36342238	36342332	YRS_R	YRS_P	YRS_F	2	3	3	5	8	A.................T | G.................C	...T...C......A | ...C...G......G	A..........A..........T | T..........T..........G
95	chr14	+	67055899	67055993	YRS_F	YRS_P	YRS_R	3	3	2	5	8	.....T.....A..........T | .....C.....T..........G	.......CA.....A | .......GG.....G	...............T..T | ...............C..C
95	chr14	-	91668669	91668763	YRS_R	YRS_P	YRS_F	3	3	2	5	8	A.......A.........T | G.......G.........C	.......C.C....A | .......G.T....G	...........A..........T | ...........T..........G
125	chr14	-	91668772	91668896	YRS_R	YRS_P	YRS_F	2	3	3	5	8	...............T..T | ...............C..C	...T...C......A | ...C...G......G	...........A.......G..T | ...........T.......A..G
183	chr15	+	97663633	97663815	YRS_F	YRS_P	YRS_R	2	3	3	5	8	...........A..........T | ...........T..........G	.......C..T...A | .......G..C...G	A.......A....C..... | G.......G....T.....
125	chr16	-	51998213	51998337	YRS_R	YRS_P	YRS_F	2	3	3	5	8	...............T..T | ...............C..C	...T...C......A | ...C...G......G	...........A.......G..T | ...........T.......A..G
95	chr18	-	39236217	39236311	YRS_R	YRS_P	YRS_F	2	3	3	5	8	...............T..T | ...............C..C	.......CA.....A | .......GG.....G	...........A........T.T | ...........T........C.G
164	chr18	+	64671756	64671919	YRS_F	YRS_P	YRS_R	2	3	3	5	8	...........A..........T | ...........T..........G	...T...C......A | ...C...G......G	.G......A.........T | .T......G.........C
116	chr2	+	120269184	120269299	YRS_F	YRS_P	YRS_R	3	3	2	5	8	...........A......G...T | ...........T......C...G	...TG..C....... | ...CA..G.......	....C...A.......... | ....T...G..........
153	chr2	-	134803721	134803873	YRS_R	YRS_P	YRS_F	2	3	3	5	8	...............T..T | ...............C..C	.......CA.....A | .......GG.....G	...........A.T........T | ...........T.A........G
95	chr2	-	163450669	163450763	YRS_R	YRS_P	YRS_F	3	3	2	5	8	A..............T..T | G..............C..C	...T...C......A | ...C...G......G	...........A..........T | ...........T..........G
95	chr2	+	166738371	166738465	YRS_F	YRS_P	YRS_R	2	3	3	5	8	...........A..........T | ...........T..........G	.......C..T...A | .......G..A...G	A............C....T | G............T....C
125	chr2	+	173301225	173301349	YRS_F	YRS_P	YRS_R	3	3	2	5	8	...........A.......G..T | ...........T.......A..G	...T...C......A | ...C...G......G	...............T..T | ...............C..C
95	chr2	+	186116637	186116731	YRS_F	YRS_P	YRS_R	2	3	3	5	8	...........A..........T | ...........T..........G	.......C.....AA | .......G.....GG	A.......A.........T | G.......G.........C
92	chr2	+	202136103	202136194	YRS_F	YRS_P	YRS_R	3	3	2	5	8	..........CA..........T | ..........TT..........G	...T...C......A | ...C...G......G	...............T..T | ...............C..C
95	chr2	+	205874269	205874363	YRS_F	YRS_P	YRS_R	2	3	3	5	8	...........A..........T | ...........T..........G	...T...C....C.. | ...C...G....G..	A.......A..T....... | G.......C..G.......
125	chr21	-	28785081	28785205	YRS_R	YRS_P	YRS_F	2	3	3	5	8	...............T..T | ...............C..C	.......CA.....A | .......GG.....G	..........CA..........T | ..........TT..........G
122	chr22	+	19193727	19193848	YRS_F	YRS_P	YRS_R	2	3	3	5	8	...........A.......G... | ...........T.......A...	...T...C......A | ...G...G......C	.......C.........CT | .......G.........TG
94	chr3	-	11918762	11918855	YRS_R	YRS_P	YRS_F	3	3	2	5	8	........A......T..T | ........G......C..C	...T...C......A | ...C...G......G	...........A..........T | ...........T..........G
95	chr3	-	16077631	16077725	YRS_R	YRS_P	YRS_F	3	3	2	5	8	A.......A.........T | G.......G.........C	...T...C......A | ...C...G......G	...........A..........T | ...........T..........G
95	chr3	-	20269927	20270021	YRS_R	YRS_P	YRS_F	3	2	3	6	8	........A......T..T | ........G......C..C	.......C......A | .......G......G	.G.........A..........T | .A.........T..........G
183	chr3	-	32114685	32114867	YRS_R	YRS_P	YRS_F	3	3	2	5	8	A....T..A.......... | G....C..G..........	...T...C......A | ...C...G......G	...........A..........T | ...........T..........G
95	chr3	+	32114845	32114939	YRS_F	YRS_P	YRS_R	2	3	3	5	8	...........A..........T | ...........T..........G	...T...C......A | ...C...T......G	........A......T..T | ........G......C..C
125	chr3	+	77239148	77239272	YRS_F	YRS_P	YRS_R	3	3	2	5	8	..........CA..........T | ..........TT..........G	...T...C......A | ...C...G......G	...............T..T | ...............C..C
95	chr3	-	106999286	106999380	YRS_R	YRS_P	YRS_F	3	3	2	5	8	........A......T..T | ........G......C..C	...T...C......A | ...C...G......G	...........A..........T | ...........T..........G
95	chr3	+	144903657	144903751	YRS_F	YRS_P	YRS_R	2	3	3	5	8	...........A..........T | ...........T..........G	...T...C......A | ...C...G......G	........A......T..T | ........G......C..C
95	chr3	+	151670662	151670756	YRS_F	YRS_P	YRS_R	2	3	3	5	8	...........A..........T | ...........T..........G	...T...C......A | ...C...G......G	.............C.T..T | .............T.C..C
95	chr4	+	29911672	29911766	YRS_F	YRS_P	YRS_R	3	3	2	5	8	...........A........T.T | ...........T........C.G	...T...CA...... | ...C...GG......	.......C.......T... | .......T.......C...
95	chr4	+	32521589	32521683	YRS_F	YRS_P	YRS_R	2	3	3	5	8	........A..A........... | ........C..T...........	...T...C....C.. | ...C...G....A..	A...C.....C........ | G...T.....T........
95	chr4	-	43537160	43537254	YRS_R	YRS_P	YRS_F	2	3	3	5	8	A.................T | G.................C	...T...C......A | ...C...G......G	.........G.A..........T | .........C.T..........G
125	chr4	+	45476540	45476664	YRS_F	YRS_P	YRS_R	3	3	2	5	8	..........CA..........T | ..........TT..........A	.......CA.....A | .......GG.....G	...............T..T | ...............C..C
95	chr4	-	55353647	55353741	YRS_R	YRS_P	YRS_F	3	3	2	5	8	........A......T..T | ........G......C..C	...T...C......A | ...C...G......G	...........A..........T | ...........T..........G
95	chr4	-	63062118	63062212	YRS_R	YRS_P	YRS_F	3	3	2	5	8	.......CA.........T | .......TG.........C	....G..C......A | ....T..G......G	...........A..........T | ...........T..........G
276	chr4	+	69825074	69825349	YRS_F	YRS_P	YRS_R	2	3	3	5	8	...........A..........T | ...........T..........G	.......CA.....A | .......GG.....G	A......CA.......... | G......TG..........
171	chr4	-	96125713	96125883	YRS_R	YRS_P	YRS_F	3	2	3	6	8	A....T..A.......... | G....C..G..........	...T...C....... | ...C...G.......	...........A........T.T | ...........T........C.G
117	chr4	-	120494033	120494149	YRS_R	YRS_P	YRS_F	2	3	3	5	8	...T.T............. | ...C.C.............	...TG..C....... | ...CA..G.......	...........A.......G..T | ...........T.......A..G
95	chr4	+	126255315	126255409	YRS_F	YRS_P	YRS_R	2	3	3	5	8	...........A..........T | ...........T..........G	...T.C.C....... | ...C.T.G.......	.G.....CA.......... | .A.....GG..........
183	chr4	-	127496856	127497038	YRS_R	YRS_P	YRS_F	3	2	3	6	8	.....T.CA.......... | .....C.TG..........	.......C......A | .......G......G	A..........A..........T | C..........T..........G
99	chr4	-	136595091	136595189	YRS_R	YRS_P	YRS_F	2	3	3	5	8	...............T..T | ...............C..C	...T...C......A | ...C...G......G	...........A........T.T | ...........T........C.G
95	chr4	+	151353133	151353227	YRS_F	YRS_P	YRS_R	2	3	3	5	8	...........A..........T | ...........T..........G	....G..C......A | ....T..G......G	..............AT..T | ..............GC..C
125	chr4	-	159415814	159415938	YRS_R	YRS_P	YRS_F	3	2	3	6	8	.......C.......T..T | .......T.......C..C	.......C......A | .......G......G	...........A.......G..T | ...........T.......A..G
125	chr4	+	172368665	172368789	YRS_F	YRS_P	YRS_R	3	2	3	6	8	..........CA.......G... | ..........TT.......A...	...T...C....... | ...C...G.......	A....T..A.......... | G....C..G..........
125	chr4	+	172481060	172481184	YRS_F	YRS_P	YRS_R	3	3	2	5	8	..........CA..........T | ..........TT..........G	.......CA.....A | .......GG.....G	...............T..T | ...............C..C
125	chr4	-	175093293	175093417	YRS_R	YRS_P	YRS_F	2	3	3	5	8	...............T..T | ...............C..C	.......CA.....A | .......GG.....G	..........CA..........T | ..........TT..........G
95	chr4	+	177540472	177540566	YRS_F	YRS_P	YRS_R	2	3	3	5	8	...........A..........T | ...........T..........G	...T...C......A | ...C...G......G	A.......A.........T | G.......G.........C
183	chr4	+	177830627	177830809	YRS_F	YRS_P	YRS_R	2	3	3	5	8	...........A..........T | ...........T..........G	...T...C......A | ...C...G......G	A......CA.......... | G......GG..........
96	chr5	+	16985129	16985224	YRS_F	YRS_P	YRS_R	3	3	2	5	8	...........A...A......T | ...........T...G......G	...T...C......A | ...C...G......G	A.................T | G.................C
117	chr5	+	21044654	21044770	YRS_F	YRS_P	YRS_R	3	2	3	6	8	...........A.......G..T | ...........T.......A..G	.......C......A | .......G......G	A..............T..T | G..............C..C
95	chr5	-	24310823	24310917	YRS_R	YRS_P	YRS_F	2	3	3	5	8	...............T..T | ...............C..C	.......CA.....A | .......GG.....G	...........A.......G..T | ...........T.......T..G
125	chr5	-	24315358	24315482	YRS_R	YRS_P	YRS_F	3	2	3	6	8	A..............T..T | C..............C..C	.......C......A | .......G......G	...........A.......G..T | ...........T.......A..G
95	chr5	-	52397673	52397767	YRS_R	YRS_P	YRS_F	3	2	3	6	8	A..............T..T | G..............C..C	.......C......A | .......G......G	.........G.A..........T | .........A.T..........G
184	chr5	+	52397745	52397928	YRS_F	YRS_P	YRS_R	3	3	2	5	8	.........G.A..........T | .........A.T..........G	...T...C......A | ...C...G......G	A...C.............. | G...G..............
95	chr5	+	104013155	104013249	YRS_F	YRS_P	YRS_R	3	3	2	5	8	...........A.T........T | ...........T.A........G	...T...C......A | ...C...G......G	A.................T | G.................C
224	chr5	-	106511315	106511538	YRS_R	YRS_P	YRS_F	2	3	3	5	8	A.................T | G.................C	...T...C......A | ...C...G......G	...........A.......G..T | ...........T.......A..G
116	chr5	-	126058920	126059035	YRS_R	YRS_P	YRS_F	3	2	3	6	8	.....TG.A.......... | .....CA.G..........	...T...C....... | ...C...G.......	...........A.......G..T | ...........T.......A..G
169	chr5	+	147007744	147007912	YRS_F	YRS_P	YRS_R	3	2	3	6	8	...........A.......G..T | ...........T.......A..G	.......C......A | .......G......G	A....T..A.......... | G....C..G..........
97	chr5	+	155201760	155201856	YRS_F	YRS_P	YRS_R	3	3	2	5	8	...G.......A..........T | ...A.......T..........G	...T...C......A | ...C...G......G	...............T..T | ...............C..C
95	chr5	-	162472969	162473063	YRS_R	YRS_P	YRS_F	3	3	2	5	8	A.........C.......T | G.........T.......C	...T...C......A | ...C...G......G	...........A..........T | ...........T..........G
125	chr6	+	2483568	2483692	YRS_F	YRS_P	YRS_R	3	2	3	6	8	...........A.......G..T | ...........T.......A..G	.......C......A | .......G......G	........A......T..T | ........G......C..C
92	chr6	-	18090025	18090116	YRS_R	YRS_P	YRS_F	3	2	3	6	8	.....TG.A.......... | .....CA.G..........	...T...C....... | ...C...G.......	...........A.......G..T | ...........T.......A..G
95	chr6	-	32539564	32539658	YRS_R	YRS_P	YRS_F	3	2	3	6	8	A.......A.........T | G.......G.........C	.......C......A | .......G......G	..T........A..........T | ..C........T..........G
114	chr6	-	61580731	61580844	YRS_R	YRS_P	YRS_F	2	3	3	5	8	........A.........T | ........G.........C	...T...C......A | ...C...G......G	...........A.......G..T | ...........T.......A..G
95	chr6	-	71785721	71785815	YRS_R	YRS_P	YRS_F	3	3	2	5	8	.........G.....T..T | .........T.....A..C	...T...C......A | ...C...G......G	...........A..........T | ...........T..........G
95	chr6	-	86664091	86664185	YRS_R	YRS_P	YRS_F	2	3	3	5	8	...............T..T | ...............C..C	.......C.C....A | .......G.A....G	...........A.......G..T | ...........T.......A..G
95	chr6	-	107085043	107085137	YRS_R	YRS_P	YRS_F	3	3	2	5	8	A.......A.........T | C.......G.........C	...T...C......A | ...C...G......G	...........A..........T | ...........T..........G
95	chr6	-	153821791	153821885	YRS_R	YRS_P	YRS_F	2	3	3	5	8	...............T..T | ...............C..C	...T...C......A | ...C...G......G	...........A.........GT | ...........T.........AG
153	chr6	+	159662457	159662609	YRS_F	YRS_P	YRS_R	2	3	3	5	8	...........A..........T | ...........T..........G	...T...C......A | ...C...G......G	A....T..A.......... | G....C..G..........
81	chr7	+	9872404	9872484	YRS_F	YRS_P	YRS_R	3	3	2	5	8	.......C...A..........T | .......T...T..........G	...T...C......A | ...C...G......G	...............T..T | ...............C..C
97	chr7	+	20584262	20584358	YRS_F	YRS_P	YRS_R	3	3	2	5	8	.....T.....A..........T | .....C.....T..........G	...T...C......A | ...C...G......G	...............T..T | ...............C..C
95	chr7	+	24078876	24078970	YRS_F	YRS_P	YRS_R	3	3	2	5	8	.....T.....A..........T | .....C.....T..........G	...T...C......A | ...C...G......G	A.................T | G.................C
95	chr7	+	38175355	38175449	YRS_F	YRS_P	YRS_R	3	3	2	5	8	...........A...A......T | ...........T...T......G	...T...C......A | ...C...G......G	...............T..T | ...............C..C
95	chr7	-	67969283	67969377	YRS_R	YRS_P	YRS_F	2	3	3	5	8	A.................T | G.................C	...T...C......A | ...C...G......G	.........G.A..........T | .........C.T..........G
126	chr7	+	136012775	136012900	YRS_F	YRS_P	YRS_R	3	3	2	5	8	..........CA........T.. | ..........TT........C..	.......CA.....A | .......GG.....G	...............T..T | ...............C..C
183	chr8	-	5757176	5757358	YRS_R	YRS_P	YRS_F	3	3	2	5	8	.GG.........T...... | .CA.........C......	.......C....C.A | .......G....A.G	...........A..........T | ...........T..........G
183	chr8	+	30089021	30089203	YRS_F	YRS_P	YRS_R	2	3	3	5	8	...........A..........T | ...........T..........G	...T...C......A | ...C...G......G	A....TG............ | G....CA............
117	chr8	-	48233210	48233326	YRS_R	YRS_P	YRS_F	3	2	3	6	8	.....T.CA.......... | .....C.TG..........	.......C.C..... | .......G.T.....	...........A.......G..T | ...........T.......A..G
125	chr8	-	51378785	51378909	YRS_R	YRS_P	YRS_F	2	3	3	5	8	...............T..T | ...............C..C	.......CA.....A | .......GG.....G	..........CA..........T | ..........TT..........A
95	chr8	+	86966639	86966733	YRS_F	YRS_P	YRS_R	2	3	3	5	8	...........A..........T | ...........T..........G	.......CA.....A | .......AG.....G	.G.............T..T | .C.............C..C
183	chr8	-	113658593	113658775	YRS_R	YRS_P	YRS_F	3	2	3	6	8	A....T..A.......... | C....C..G..........	.......C......A | .......G......G	...........A.......G..T | ...........T.......C..G
95	chr8	+	113658753	113658847	YRS_F	YRS_P	YRS_R	3	2	3	6	8	...........A.......G..T | ...........T.......C..G	.......C......A | .......G......G	........A......T..T | ........G......C..C
92	chr8	+	144675403	144675494	YRS_F	YRS_P	YRS_R	3	2	3	6	8	...........A.......G..T | ...........T.......A..G	.......C......A | .......G......G	..........C....T..T | ..........T....C..C
95	chr9	+	23925697	23925791	YRS_F	YRS_P	YRS_R	3	3	2	5	8	.......C...A..........T | .......T...T..........G	...T...C......A | ...C...A......G	...............T..T | ...............C..C
93	chr9	+	36086364	36086456	YRS_F	YRS_P	YRS_R	2	3	3	5	8	...........A..........T | ...........T..........G	...T...C......A | ...C...G......G	........A......T..T | ........G......C..C
201	chr9	-	78283558	78283758	YRS_R	YRS_P	YRS_F	2	3	3	5	8	A.................T | G.................C	...T...C......A | ...A...G......G	.........G.A..........T | .........A.T..........G
183	chrX	+	127395271	127395453	YRS_F	YRS_P	YRS_R	3	2	3	6	8	A..........A..........T | T..........T..........G	.......C......A | .......G......G	AG......A.......... | GA......G..........
95	chrX	+	143588549	143588643	YRS_F	YRS_P	YRS_R	3	2	3	6	8	...........A......G...T | ...........T......A...G	.......C......A | .......G......G	A.......A.........T | G.......G.........C
96	chrY	+	7246675	7246770	YRS_F	YRS_P	YRS_R	2	3	3	5	8	...........A..........T | ...........T..........G	...T...C......A | ...C...G......G	A.......A.........T | G.......G.........C
117	chrY	+	20180178	20180294	YRS_F	YRS_P	YRS_R	2	3	3	5	8	...G..A................ | ...A..G................	.C.....CA...... | .A.....AG......	...T...C..C........ | ...A...G..G........
117	chrY	+	20184555	20184671	YRS_F	YRS_P	YRS_R	2	3	3	5	8	.................A.G... | .................T.T...	.C.....CA...... | .A.....AG......	...T...C..C........ | ...A...G..G........
117	chrY	+	20196087	20196203	YRS_F	YRS_P	YRS_R	2	3	3	5	8	............C......G... | ............A......T...	........A....AA | ........T....TT	.G...............CT | .A...............AA
117	chrY	+	20196711	20196827	YRS_F	YRS_P	YRS_R	2	3	3	5	8	............C......G... | ............A......T...	.C...........AA | .G...........TT	.......C.........CT | .......T.........AA
117	chrY	+	20201214	20201330	YRS_F	YRS_P	YRS_R	3	3	2	5	8	........A...C......G... | ........C...A......T...	.C...........AA | .G...........TT	.................CT | .................AA
117	chrY	+	20203714	20203830	YRS_F	YRS_P	YRS_R	3	2	3	6	8	...G...C...........G... | ...T...A...........C...	.............AA | .............TT	...T.............CT | ...A.............AA
117	chrY	+	20204714	20204830	YRS_F	YRS_P	YRS_R	3	2	3	6	8	.G........C........G... | .C........T........C...	.............AA | .............TT	..G..............CT | ..T..............AA
117	chrY	+	20206089	20206205	YRS_F	YRS_P	YRS_R	3	2	3	6	8	......A...C........G... | ......G...T........C...	.............AA | .............TT	A................CT | T................AA
117	chrY	+	20206839	20206955	YRS_F	YRS_P	YRS_R	3	2	3	6	8	...G...C...........G... | ...T...A...........C...	.............AA | .............TT	...T.............CT | ...A.............AA
117	chrY	+	20290353	20290469	YRS_F	YRS_P	YRS_R	3	2	3	6	8	.G........C........G... | .C........T........C...	.............AA | .............TT	..G..............CT | ..T..............AA
117	chrY	+	20312545	20312661	YRS_F	YRS_P	YRS_R	2	3	3	5	8	...G.T................. | ...T.C.................	....G........AA | ....T........CT	A................CT | T................AA
117	chrY	+	20317916	20318032	YRS_F	YRS_P	YRS_R	2	3	3	5	8	...........A.......G... | ...........T.......C...	....G........AA | ....C........CT	A................CT | T................AA
117	chrY	+	20319671	20319787	YRS_F	YRS_P	YRS_R	3	2	3	6	8	......A...C........G... | ......G...T........C...	.............AA | .............TT	A................CT | T................AA
117	chrY	+	20320421	20320537	YRS_F	YRS_P	YRS_R	3	2	3	6	8	...G...C...........G... | ...T...A...........C...	.............AA | .............TT	...T.............CT | ...A.............AA
117	chrY	+	20322921	20323037	YRS_F	YRS_P	YRS_R	3	2	3	6	8	...G...C...........G... | ...T...A...........C...	.............AA | .............TT	...T.............CT | ...A.............AA
117	chrY	+	20329046	20329162	YRS_F	YRS_P	YRS_R	2	3	3	5	8	............C......G... | ............A......T...	.C...........AA | .G...........TT	.......C.........CT | .......T.........AA
117	chrY	+	20336044	20336160	YRS_F	YRS_P	YRS_R	3	2	3	6	8	.G........C........G... | .C........T........C...	.............AA | .............TT	..G..............CT | ..T..............AA
117	chrY	+	20338794	20338910	YRS_F	YRS_P	YRS_R	3	3	2	5	8	........A...C......G... | ........C...A......T...	.C...........AA | .G...........TT	.................CT | .................AA
117	chrY	+	20340543	20340659	YRS_F	YRS_P	YRS_R	3	2	3	6	8	......A...C........G... | ......G...T........C...	.............AA | .............TT	A................CT | T................AA
183	chr1	+	8898882	8899064	YRS_F	YRS_P	YRS_R	3	3	3	6	9	...........A......G...T | ...........T......C...G	...T...C......A | ...C...G......G	A....TG............ | G....CA............
183	chr1	+	58167764	58167946	YRS_F	YRS_P	YRS_R	3	3	3	6	9	.........G.A..........T | .........A.T..........G	.....C.C......A | .....T.G......G	A....TG............ | G....CA............
125	chr1	+	102749699	102749823	YRS_F	YRS_P	YRS_R	3	3	3	6	9	...........A.......G..T | ...........T.......A..G	...T...C......A | ...C...G......G	........A......T..T | ........G......C..C
95	chr1	+	189560341	189560435	YRS_F	YRS_P	YRS_R	3	3	3	6	9	...........A........T.T | ...........T........C.G	...T...C......A | ...C...G......G	AG................T | GA................C
95	chr1	+	190980133	190980227	YRS_F	YRS_P	YRS_R	3	3	3	6	9	...........A......G...T | ...........T......A...G	...T...C......A | ...C...G......G	A.....G...........T | G.....T...........C
95	chr1	-	238355040	238355134	YRS_R	YRS_P	YRS_F	3	3	3	6	9	...............TT.T | ...............CA.C	.C.....C......A | .G.....G......G	.G.........A..........T | .C.........T..........G
95	chr1	-	245885032	245885126	YRS_R	YRS_P	YRS_F	3	3	3	6	9	........A......T..T | ........G......C..C	...T...C......A | ...C...G......G	.G.........A..........T | .A.........T..........G
95	chr1	-	246711140	246711234	YRS_R	YRS_P	YRS_F	3	3	3	6	9	...............T.CT | ...............C.GC	......TC......A | ......GG......G	...........A.......G..T | ...........T.......A..G
95	chr10	+	12309572	12309666	YRS_F	YRS_P	YRS_R	3	3	3	6	9	A..........A..........T | T..........T..........G	...T...C......A | ...C...G......G	....C..........T..T | ....G..........C..C
95	chr10	+	67683842	67683936	YRS_F	YRS_P	YRS_R	3	3	3	6	9	...........A........T.T | ...........T........C.G	...T......T...A | ...C......G...G	A.......A.........T | G.......G.........C
95	chr10	+	116502079	116502173	YRS_F	YRS_P	YRS_R	3	3	3	6	9	...........A.....A....T | ...........T.....T....G	...T...C......A | ...C...G......G	A.......A.........T | G.......G.........C
125	chr11	-	38117069	38117193	YRS_R	YRS_P	YRS_F	3	3	3	6	9	A.......A.........T | G.......G.........C	...T...C......A | ...C...G......G	...........A.......G..T | ...........T.......A..G
125	chr11	-	39271688	39271812	YRS_R	YRS_P	YRS_F	3	3	3	6	9	..G............T..T | ..A............C..C	...T...C......A | ...C...G......G	...........A.......G..T | ...........T.......A..G
95	chr12	-	107821892	107821986	YRS_R	YRS_P	YRS_F	3	3	3	6	9	A........G........T | G........A........C	...T...C......A | ...C...G......G	...........A.........GT | ...........T.........AG
125	chr12	+	127218040	127218164	YRS_F	YRS_P	YRS_R	3	3	3	6	9	...........A.......G..T | ...........T.......A..G	...T...C......A | ...C...G......G	........A......T..T | ........G......C..C
95	chr13	+	47160988	47161082	YRS_F	YRS_P	YRS_R	3	3	3	6	9	..T........A..........T | ..C........T..........G	...T...C......A | ...A...G......G	A.......A.........T | G.......G.........C
85	chr13	+	58503384	58503468	YRS_F	YRS_P	YRS_R	3	3	3	6	9	..........CA..........T | ..........TT..........G	...TG..C....... | ...CA..G.......	A....T..A.......... | G....C..G..........
125	chr13	-	86847258	86847382	YRS_R	YRS_P	YRS_F	3	3	3	6	9	........A......T..T | ........G......C..C	...T...C......A | ...C...G......G	...........A.......G..T | ...........T.......A..G
[truncated: 38 more rows]

## Sheet: Table S5
Supplementary Table S5. List of species showing NCBI Primer-BLAST hits with with zero mismatches to the NuMY nuRNU primer and probe sequences (Refseq representative genomes database).
Scientific name	Common name	Coarse taxonomic classification
Homo sapiens	Human	Primates (humans, apes, monkeys, and prosimians)
Pan paniscus	Bonobo	Primates (humans, apes, monkeys, and prosimians)
Pongo abelii	Sumatran orangutan	Primates (humans, apes, monkeys, and prosimians)
Macaca fascicularis	Crab-eating macaque	Primates (humans, apes, monkeys, and prosimians)
Lemur catta	Ring-tailed lemur	Primates (humans, apes, monkeys, and prosimians)
Saimiri boliviensis boliviensis	Bolivian squirrel monkey	Primates (humans, apes, monkeys, and prosimians)
Panthera leo	Lion	Carnivora (cats)
Panthera tigris	Tiger	Carnivora (cats)
Neofelis nebulosa	Clouded leopard	Carnivora (cats)
Leopardus geoffroyi	Geoffroy's cat	Carnivora (cats)
Prionailurus viverrinus	Fishing cat	Carnivora (cats)
Lynx rufus	Bobcat	Carnivora (cats)
Canis lupus familiaris	Domestic dog	Carnivora (dogs and related species)
Vulpes lagopus	Arctic fox	Carnivora (dogs and related species)
Neovison vison	American mink	Carnivora (mustelids, badgers, and squirrels)
Lutra lutra	European otter	Carnivora (mustelids, badgers, and squirrels)
Meles meles	European badger	Carnivora (mustelids, badgers, and squirrels)
Marmota monax	Groundhog	Carnivora (mustelids, badgers, and squirrels)
Ictidomys tridecemlineatus	Thirteen-lined ground squirrel	Carnivora (mustelids, badgers, and squirrels)
Halichoerus grypus	Gray seal	Carnivora (pinnipeds)
Mirounga angustirostris	Northern elephant seal	Carnivora (pinnipeds)
Equus quagga	Plains zebra	Perissodactyla (odd-toed ungulates)
Equus asinus	Donkey	Perissodactyla (odd-toed ungulates)
Neosciurus carolinensis	Grey squirrel	Rodentia (rodents)
Manis pentadactyla	Chinese pangolin	Pholidota (pangolins)
Manis javanica	Sunda pangolin	Pholidota (pangolins)
Choloepus didactylus	Linnaeus's two-toed sloth	Pilosa (sloths)

## Sheet: Table S6
Supplementary Table S6. Details of slope, y-intercept, R2 and PCR efficiency for all runs (1-7), average and standard deviation. All values for R2 and PCR efficiency are within the established MIQE intervals.
Run	Slope	Y-intercept	R2	Eff%	Target
1	-3.442	24.625	0.993	95.241	nuRNU
2	-3.412	24.757	0.996	96.362	nuRNU
3	-3.316	24.788	0.999	100.11	nuRNU
4	-3.414	24.775	0.997	96.284	nuRNU
5	-3.36	24.682	0.997	98.431	nuRNU
6	-3.491	24.692	0.996	93.39	nuRNU
7	-3.382	23.844	0.998	97.553	nuRNU
Average	-3.40243	24.5947	0.996571	96.7673	nuRNU
SD	0.0525408	0.311166	0.00176126	2.02458	nuRNU
1	-3.347	22.614	0.998	98.956	YRS
2	-3.352	22.883	0.998	98.744	YRS
3	-3.364	23.036	0.995	98.262	YRS
4	-3.304	22.906	0.999	100.771	YRS
5	-3.486	23.069	0.996	93.566	YRS
6	-3.288	22.608	0.998	101.453	YRS
7	-3.334	22.897	0.998	99.478	YRS
Average	-3.35357	22.859	0.997429	98.7471	YRS
SD	0.05956	0.170161	0.00129363	2.36266	YRS
1	-3.213	35.833	0.999	104.765	mtND1
2	-3.196	35.935	0.999	105.524	mtND1
3	-3.2	35.868	0.999	105.376	mtND1
4	-3.195	35.89	0.999	105.565	mtND1
5	-3.17	35.755	0.999	106.751	mtND1
6	-3.161	35.566	0.999	107.193	mtND1
7	-3.144	35.421	1	108.021	mtND1
Average	-3.18271	35.7526	0.999143	106.171	mtND1
SD	0.0229142	0.175952	0.000349927	1.0822	mtND1

## Sheet: Table S7
Supplementary Table S7. Results per target for all challenging samples.
		Average quantification result (duplicates)
Sample type	Sample	mtND1 [mtGE/µl]	nuRNU [ng/µl]	YRS [ng/µl]
Mock casework	GEDNAP_42-S3	25635	0.997878	Undet.
Mock casework	GEDNAP_44-S3	79.6635	0.00489464	Undet.
Mock casework	GEDNAP_45-S2	15747	0.992878	0.463503
Mock casework	GEDNAP_48-S4	1679.12	0.0217988	Undet.
Mock casework	GEDNAP_49-S2	78.9827	0.00562009	Undet.
Mock casework	GEDNAP_49-S4	833.232	0.597158	0.43297
Mock casework	GEDNAP_53-S6	13131.2	2.50941	3.91656
Bone	Bone_30Y-O	660809	1.16428	0.231157
Bone	Bone_30Y-N	82592.4	0.54335	0.0322073
Bone	Bone_2000Y-O	341.062	0.00209194	5.00351e-05
Bone	Bone_2000Y-N	44.1886	0.000467753	0
Bone	Bone_800Y-O	16.9253	0.000448307	5.79201e-05
Bone	Bone_800Y-N	215.16	0.00517244	0.000931171
Hair	Hair_root_male1	540772	6.28374	5.11338
Hair	Hair_root_male2	492110	6.50696	4.98317
Hair	Hair_root_male3	909001	7.01021	10.1219
Hair	Hair_root_female1	7691.99	0.0688577	Undet.
Hair	Hair_root_female2	10002.5	0.0489725	Undet.
Hair	Hair_shaft_male3	515.067	0.00482485	0.00106092
Hair	Hair_shaft_female2	705.877	0.000663274	Undet.
